# Supplementary material for: Biodegradation of highly crystallized poly(ethylene terephthalate) through cell surface codisplay of bacterial PETase and hydrophobin
Source: Nat Commun. 2022 Nov 21;13:7138. doi: 10.1038/s41467-022-34908-z (PMC9681837; doi:10.1038/s41467-022-34908-z)
Supplement: Supplementary file 7 — Source Data [file 41467_2022_34908_MOESM7_ESM.xlsx]

## Sheet: Fig.1
					Induction time(h)	Fluorescence intensity(PETase)	Fluorescence intensity(HFBI)
					24	1	3.28039
					48	1.15686	4.46667
					72	4.4902	6.86078
					96	8.66667	8.8451
					(g) The intensity of the average fluorescence of tested cells was determined with ImageJ software.
					Retention time(min)	96h	72h	24h	48h	0h
					38	0	0	0	0	-3.2153e-06
					38.0017	2.63542e-08	-6.17067e-07	-1.2261e-07	-2.69563e-07	-3.0813e-06
					38.0033	5.24848e-08	-1.2347e-06	-2.46196e-07	-5.38878e-07	-2.94846e-06
					38.005	7.7439e-08	-1.82376e-06	-3.64006e-07	-7.97541e-07	-2.81678e-06
					38.0067	1.01793e-07	-2.39883e-06	-4.79416e-07	-1.0507e-06	-2.68626e-06
					38.0083	1.26024e-07	-2.97346e-06	-5.95792e-07	-1.30362e-06	-2.55691e-06
					38.01	1.48978e-07	-3.51953e-06	-7.06402e-07	-1.54578e-06	-2.42872e-06
					38.0117	1.71332e-07	-4.05159e-06	-8.14592e-07	-1.78254e-06	-2.30169e-06
					38.0133	1.93463e-07	-4.58322e-06	-9.23768e-07	-2.01896e-06	-2.17583e-06
					38.015	2.14417e-07	-5.08629e-06	-1.02716e-06	-2.24472e-06	-2.05113e-06
					38.0167	2.34771e-07	-5.57536e-06	-1.12815e-06	-2.46498e-06	-1.92759e-06
					38.0183	2.54802e-07	-6.06399e-06	-1.23011e-06	-2.685e-06	-1.80522e-06
					38.02	2.73856e-07	-6.52405e-06	-1.32629e-06	-2.89436e-06	-1.68401e-06
					38.0217	2.9211e-07	-6.97012e-06	-1.42007e-06	-3.09813e-06	-1.56396e-06
(h) HPLC analysis of the products released from the hcPET film degraded by PETase and HFBI codisplayed on the yeast cell.					38.0233	3.10241e-07	-7.41675e-06	-1.51483e-06	-3.30164e-06	-1.44507e-06
					38.025	3.27195e-07	-7.83382e-06	-1.6038e-06	-3.4946e-06	-1.32735e-06
					38.0267	3.43449e-07	-8.23688e-06	-1.69037e-06	-3.68197e-06	-1.21079e-06
					38.0283	3.5958e-07	-8.63951e-06	-1.77792e-06	-3.86908e-06	-1.0954e-06
					38.03	3.74534e-07	-9.01458e-06	-1.85969e-06	-4.04554e-06	-9.81163e-07
					38.0317	3.88789e-07	-9.37465e-06	-1.93904e-06	-4.21651e-06	-8.68093e-07
					38.0333	4.02819e-07	-9.73428e-06	-2.01938e-06	-4.38712e-06	-7.56186e-07
					38.035	4.15773e-07	-1.00663e-05	-2.09394e-06	-4.54708e-06	-6.45442e-07
					38.0367	4.28028e-07	-1.03834e-05	-2.16609e-06	-4.70165e-06	-5.35861e-07
					38.0383	4.40058e-07	-1.07e-05	-2.23922e-06	-4.85586e-06	-4.27443e-07
					38.04	4.51012e-07	-1.09891e-05	-2.30657e-06	-4.99932e-06	-3.20189e-07
					38.0417	4.61267e-07	-1.12632e-05	-2.37151e-06	-5.13749e-06	-2.14097e-07
					38.0433	4.71297e-07	-1.15378e-05	-2.43742e-06	-5.2752e-06	-1.09169e-07
					38.045	4.80251e-07	-1.17829e-05	-2.49756e-06	-5.40226e-06	-5.40321e-09
					38.0467	4.88406e-07	-1.20149e-05	-2.5553e-06	-5.52393e-06	9.71992e-08
					38.0483	4.96436e-07	-1.22456e-05	-2.61401e-06	-5.64524e-06	1.98639e-07
					38.05	5.0339e-07	-1.24486e-05	-2.66694e-06	-5.75591e-06	2.98915e-07
					38.0517	5.09545e-07	-1.26367e-05	-2.71747e-06	-5.86107e-06	3.98028e-07
					38.0533	5.15575e-07	-1.28253e-05	-2.76897e-06	-5.96598e-06	4.95978e-07
					38.055	5.2053e-07	-1.29854e-05	-2.81469e-06	-6.06015e-06	5.92765e-07
					38.0567	5.24684e-07	-1.31305e-05	-2.85801e-06	-6.14891e-06	6.8839e-07
					38.0583	5.28714e-07	-1.32761e-05	-2.9023e-06	-6.23732e-06	7.82851e-07
					38.06	5.31569e-07	-1.33932e-05	-2.94077e-06	-6.31509e-06	8.76149e-07
					38.0617	5.33723e-07	-1.34962e-05	-2.97688e-06	-6.38745e-06	9.68283e-07
					38.0633	5.35753e-07	-1.35989e-05	-3.01397e-06	-6.45936e-06	1.05926e-06
					38.065	5.36608e-07	-1.36729e-05	-3.04528e-06	-6.52073e-06	1.14906e-06
					38.0667	5.36762e-07	-1.3732e-05	-3.07419e-06	-6.57659e-06	1.23771e-06
					38.0683	5.36792e-07	-1.37916e-05	-3.10407e-06	-6.6321e-06	1.32519e-06
					38.07	5.35547e-07	-1.38227e-05	-3.12818e-06	-6.67697e-06	1.41151e-06
					38.0717	5.33701e-07	-1.38398e-05	-3.14989e-06	-6.71643e-06	1.49667e-06
					38.0733	5.31731e-07	-1.38564e-05	-3.17258e-06	-6.75544e-06	1.58066e-06
					38.075	5.28486e-07	-1.38444e-05	-3.18939e-06	-6.78391e-06	1.66349e-06
					38.0767	5.2464e-07	-1.38185e-05	-3.2039e-06	-6.80687e-06	1.74516e-06
					38.0783	5.2067e-07	-1.37921e-05	-3.21939e-06	-6.82949e-06	1.82566e-06
					38.08	5.15425e-07	-1.37372e-05	-3.229e-06	-6.84155e-06	1.90501e-06
					38.0817	5.09579e-07	-1.36683e-05	-3.23631e-06	-6.84801e-06	1.98318e-06
					38.0833	5.0351e-07	-1.35989e-05	-3.24459e-06	-6.85423e-06	2.0602e-06
					38.085	4.96264e-07	-1.3502e-05	-3.247e-06	-6.84979e-06	2.13605e-06
					38.0867	4.88418e-07	-1.3389e-05	-3.24711e-06	-6.83985e-06	2.21074e-06
					38.0883	4.80349e-07	-1.32777e-05	-3.2481e-06	-6.82967e-06	2.28427e-06
					38.09	4.71103e-07	-1.31367e-05	-3.24341e-06	-6.80873e-06	2.35663e-06
					38.0917	4.61257e-07	-1.29818e-05	-3.23622e-06	-6.78239e-06	2.42783e-06
					38.0933	4.51188e-07	-1.28274e-05	-3.2301e-06	-6.75571e-06	2.49787e-06
					38.095	4.39942e-07	-1.26435e-05	-3.21811e-06	-6.71837e-06	2.56674e-06
					38.0967	4.27996e-07	-1.24456e-05	-3.20372e-06	-6.67553e-06	2.63445e-06
					38.0983	4.15927e-07	-1.22482e-05	-3.19041e-06	-6.63242e-06	2.701e-06
					38.1	4.02681e-07	-1.20213e-05	-3.17122e-06	-6.57864e-06	2.76638e-06
					38.1017	3.88735e-07	-1.17803e-05	-3.14963e-06	-6.51939e-06	2.8306e-06
					38.1033	3.74566e-07	-1.154e-05	-3.12912e-06	-6.45981e-06	2.89366e-06
					38.105	3.5932e-07	-1.127e-05	-3.10273e-06	-6.38959e-06	2.95556e-06
					38.1067	3.43374e-07	-1.09861e-05	-3.07394e-06	-6.31389e-06	3.01629e-06
					38.1083	3.27305e-07	-1.07027e-05	-3.04612e-06	-6.23787e-06	3.07586e-06
					38.11	3.09959e-07	-1.03908e-05	-3.01253e-06	-6.1512e-06	3.13427e-06
					38.1117	2.92013e-07	-1.0064e-05	-2.97654e-06	-6.05906e-06	3.19151e-06
					38.1133	2.73944e-07	-9.73749e-06	-2.94163e-06	-5.96659e-06	3.24759e-06
					38.115	2.54598e-07	-9.38215e-06	-2.90084e-06	-5.86349e-06	3.30251e-06
					38.1167	2.34652e-07	-9.01252e-06	-2.85765e-06	-5.7549e-06	3.35626e-06
					38.1183	2.14483e-07	-8.64315e-06	-2.81543e-06	-5.64599e-06	3.40885e-06
					38.12	1.93237e-07	-8.24492e-06	-2.76744e-06	-5.52644e-06	3.46028e-06
					38.1217	1.71191e-07	-7.83238e-06	-2.71695e-06	-5.40142e-06	3.51054e-06
					38.1233	1.49022e-07	-7.42011e-06	-2.66754e-06	-5.27605e-06	3.55964e-06
					38.125	1.25676e-07	-6.97888e-06	-2.61235e-06	-5.14006e-06	3.60758e-06
					38.1267	1.0173e-07	-6.52345e-06	-2.55476e-06	-4.99859e-06	3.65436e-06
					38.1283	7.7561e-08	-6.06818e-06	-2.49815e-06	-4.85678e-06	3.69997e-06
					38.13	5.22152e-08	-5.58414e-06	-2.43576e-06	-4.70434e-06	3.74442e-06
					38.1317	2.61694e-08	-5.08571e-06	-2.37087e-06	-4.54643e-06	3.78771e-06
					38.1333	0	-4.58764e-06	-2.30705e-06	-4.38818e-06	3.82983e-06
					38.135	2.64662e-08	-4.06061e-06	-2.23746e-06	-4.2193e-06	3.87079e-06
					38.1367	5.22323e-08	-3.51927e-06	-2.16547e-06	-4.04494e-06	3.91059e-06
					38.1383	7.75526e-08	-2.9782e-06	-2.09436e-06	-3.87025e-06	3.94922e-06
					38.14	1.02019e-07	-2.40827e-06	-2.01757e-06	-3.68492e-06	3.98669e-06
					38.1417	1.25785e-07	-1.82404e-06	-1.93828e-06	-3.49412e-06	4.023e-06
					38.1433	1.49005e-07	-1.24007e-06	-1.86006e-06	-3.30301e-06	4.05815e-06
					38.145	1.71471e-07	-6.27233e-07	-1.77597e-06	-3.10117e-06	4.09213e-06
					38.1467	1.93238e-07	0	-1.68958e-06	-2.89394e-06	4.12495e-06
					38.1483	2.14458e-07	-1.16604e-06	-1.60407e-06	-2.68635e-06	4.1566e-06
					38.15	2.34924e-07	-2.31403e-06	-1.51288e-06	-2.46822e-06	4.1871e-06
					38.1517	2.5469e-07	-3.44761e-06	-1.41919e-06	-2.24448e-06	4.21643e-06
					38.1533	2.7391e-07	-4.57076e-06	-1.32658e-06	-2.02049e-06	4.24459e-06
					38.155	2.92277e-07	-5.67574e-06	-1.22809e-06	-1.78576e-06	4.2716e-06
					38.1567	3.10043e-07	-6.76642e-06	-1.1272e-06	-1.54562e-06	4.29744e-06
					38.1583	3.27263e-07	-7.84657e-06	-1.02728e-06	-1.30523e-06	4.32211e-06
					38.16	3.43629e-07	-8.90865e-06	-9.21692e-07	-1.0541e-06	4.34563e-06
					38.1617	3.59395e-07	-9.95653e-06	-8.13601e-07	-7.97559e-07	4.36798e-06
					38.1633	3.74616e-07	-1.09938e-05	-7.06488e-07	-5.40574e-07	4.38917e-06
					38.165	3.88982e-07	-1.20129e-05	-5.93598e-07	-2.73037e-07	4.40919e-06
					38.1667	4.02648e-07	-1.30177e-05	-4.78307e-07	0	4.42806e-06
					38.1683	4.15868e-07	-1.40121e-05	-3.63994e-07	-4.22728e-07	4.44576e-06
					38.17	4.28234e-07	-1.49884e-05	-2.44004e-07	-8.38897e-07	4.46229e-06
					38.1717	4.40001e-07	-1.59503e-05	-1.21513e-07	-1.24967e-06	4.47766e-06
					38.1733	4.51121e-07	-1.69017e-05	0	-1.65589e-06	4.49187e-06
					38.175	4.61487e-07	-1.7835e-05	-1.63224e-07	-2.05566e-06	4.50492e-06
					38.1767	4.71153e-07	-1.87541e-05	-3.24049e-07	-2.44993e-06	4.51681e-06
					38.1783	4.80373e-07	-1.96625e-05	-4.84011e-07	-2.83966e-06	4.52753e-06
					38.18	4.8864e-07	-2.05529e-05	-6.40035e-07	-3.22303e-06	4.53708e-06
					38.1817	4.96306e-07	-2.14291e-05	-7.9366e-07	-3.6009e-06	4.54548e-06
					38.1833	5.03526e-07	-2.22946e-05	-9.46522e-07	-3.97423e-06	4.55271e-06
					38.185	5.09792e-07	-2.31421e-05	-1.09535e-06	-4.3411e-06	4.55878e-06
					38.1867	5.15458e-07	-2.39753e-05	-1.24177e-06	-4.70247e-06	4.56368e-06
					38.1883	5.20579e-07	-2.47979e-05	-1.38733e-06	-5.0594e-06	4.56743e-06
					38.19	5.24945e-07	-2.56024e-05	-1.52896e-06	-5.40976e-06	4.57001e-06
					38.1917	5.28611e-07	-2.63927e-05	-1.66818e-06	-5.75473e-06	4.57142e-06
					38.1933	5.31731e-07	-2.71724e-05	-1.80654e-06	-6.09516e-06	4.57168e-06
					38.195	5.33997e-07	-2.7934e-05	-1.94097e-06	-6.42923e-06	4.57077e-06
					38.1967	5.35664e-07	-2.86814e-05	-2.07299e-06	-6.7577e-06	4.56869e-06
					38.1983	5.36784e-07	-2.94182e-05	-2.20416e-06	-7.08173e-06	4.56546e-06
					38.2	5.3705e-07	-3.01369e-05	-2.33138e-06	-7.3993e-06	4.56106e-06
					38.2017	5.36616e-07	-3.08413e-05	-2.4561e-06	-7.71137e-06	4.5555e-06
					38.2033	5.35736e-07	-3.15352e-05	-2.58017e-06	-8.0189e-06	4.54877e-06
					38.205	5.34003e-07	-3.2211e-05	-2.70009e-06	-8.31996e-06	4.54088e-06
					38.2067	5.31569e-07	-3.28725e-05	-2.81771e-06	-8.61563e-06	4.53183e-06
					38.2083	5.28689e-07	-3.35234e-05	-2.93448e-06	-8.90676e-06	4.52162e-06
					38.21	5.24955e-07	-3.41563e-05	-3.0472e-06	-9.19143e-06	4.51024e-06
					38.2117	5.20521e-07	-3.47749e-05	-3.15763e-06	-9.4706e-06	4.4977e-06
					38.2133	5.15642e-07	-3.53829e-05	-3.26719e-06	-9.74523e-06	4.484e-06
					38.215	5.09808e-07	-3.59729e-05	-3.37271e-06	-1.00135e-05	4.46913e-06
					38.2167	5.03374e-07	-3.65485e-05	-3.47594e-06	-1.02762e-05	4.4531e-06
					38.2183	4.96494e-07	-3.71136e-05	-3.5783e-06	-1.05344e-05	4.43591e-06
					38.22	4.8866e-07	-3.76606e-05	-3.67662e-06	-1.07862e-05	4.41755e-06
					38.2217	4.80227e-07	-3.81934e-05	-3.77255e-06	-1.10325e-05	4.39803e-06
					38.2233	4.71347e-07	-3.87155e-05	-3.86771e-06	-1.12743e-05	4.37735e-06
					38.225	4.61513e-07	-3.92197e-05	-3.95883e-06	-1.15096e-05	4.35551e-06
					38.2267	4.51079e-07	-3.97095e-05	-4.04756e-06	-1.17395e-05	4.3325e-06
					38.2283	4.40099e-07	-4.01887e-05	-4.13552e-06	-1.19648e-05	4.30833e-06
					38.23	4.28266e-07	-4.06499e-05	-4.21945e-06	-1.21837e-05	4.28299e-06
					38.2317	4.15832e-07	-4.10968e-05	-4.30097e-06	-1.23971e-05	4.2565e-06
					38.2333	4.02852e-07	-4.15331e-05	-4.38173e-06	-1.2606e-05	4.22884e-06
					38.235	3.89018e-07	-4.19514e-05	-4.45846e-06	-1.28085e-05	4.20001e-06
					38.2367	3.74584e-07	-4.23553e-05	-4.53278e-06	-1.30053e-05	4.17003e-06
					38.2383	3.59505e-07	-4.27487e-05	-4.60634e-06	-1.31979e-05	4.13888e-06
					38.24	3.43771e-07	-4.31241e-05	-4.67587e-06	-1.33838e-05	4.10657e-06
					38.2417	3.27237e-07	-4.34851e-05	-4.74299e-06	-1.35643e-05	4.07309e-06
					38.2433	3.10257e-07	-4.38357e-05	-4.80925e-06	-1.37403e-05	4.03845e-06
					38.245	2.92423e-07	-4.4168e-05	-4.87158e-06	-1.39099e-05	4.00265e-06
					38.2467	2.7389e-07	-4.44862e-05	-4.9315e-06	-1.4074e-05	3.96569e-06
					38.2483	2.5481e-07	-4.47938e-05	-4.99067e-06	-1.42335e-05	3.92756e-06
					38.25	2.34976e-07	-4.50833e-05	-5.04569e-06	-1.43867e-05	3.88827e-06
					38.2517	2.14442e-07	-4.53584e-05	-5.09841e-06	-1.45342e-05	3.84781e-06
					38.2533	1.93462e-07	-4.56231e-05	-5.15028e-06	-1.46774e-05	3.8062e-06
					38.255	1.71529e-07	-4.58697e-05	-5.1982e-06	-1.4814e-05	3.76342e-06
					38.2567	1.48995e-07	-4.61019e-05	-5.24372e-06	-1.49452e-05	3.71948e-06
					38.2583	1.25915e-07	-4.63237e-05	-5.28839e-06	-1.50719e-05	3.67437e-06
					38.26	1.02081e-07	-4.65274e-05	-5.32911e-06	-1.51921e-05	3.6281e-06
					38.2617	7.75474e-08	-4.67167e-05	-5.36734e-06	-1.53069e-05	3.58067e-06
					38.2633	5.24677e-08	-4.68955e-05	-5.4048e-06	-1.54171e-05	3.53207e-06
					38.265	2.65338e-08	-4.70562e-05	-5.43832e-06	-1.55209e-05	3.48231e-06
					38.2667	0	-4.72027e-05	-5.46935e-06	-1.56191e-05	3.43139e-06
					38.2683	-4.83062e-09	-4.73385e-05	-5.49961e-06	-1.5713e-05	3.37931e-06
					38.27	-1.03813e-08	-4.74563e-05	-5.52593e-06	-1.58003e-05	3.32606e-06
					38.2717	-1.6532e-08	-4.75599e-05	-5.54976e-06	-1.58821e-05	3.27165e-06
					38.2733	-2.33626e-08	-4.76528e-05	-5.57282e-06	-1.59595e-05	3.21608e-06
					38.275	-3.09133e-08	-4.77277e-05	-5.59184e-06	-1.60304e-05	3.15934e-06
					38.2767	-3.9164e-08	-4.77883e-05	-5.60857e-06	-1.60958e-05	3.10144e-06
					38.2783	-2.55995e-07	-4.69601e-05	-5.77043e-06	-1.63933e-05	3.17705e-06
					38.28	-4.18745e-07	-4.61304e-05	-5.82456e-06	-1.66243e-05	3.27266e-06
					38.2817	-4.75496e-07	-4.53022e-05	-5.79298e-06	-1.67626e-05	3.32225e-06
					38.2833	-4.47327e-07	-4.44952e-05	-5.74134e-06	-1.68185e-05	3.29318e-06
					38.285	-2.96177e-07	-4.368e-05	-5.67357e-06	-1.68358e-05	3.1763e-06
					38.2867	-2.87279e-08	-4.28716e-05	-5.61889e-06	-1.68145e-05	2.98185e-06
					38.2883	2.96841e-07	-4.20819e-05	-5.61175e-06	-1.67729e-05	2.75936e-06
					38.29	6.22691e-07	-4.12837e-05	-5.64528e-06	-1.666e-05	2.55856e-06
					38.2917	9.0054e-07	-4.04693e-05	-5.7191e-06	-1.64743e-05	2.42583e-06
					38.2933	1.06001e-06	-3.96131e-05	-5.83856e-06	-1.61789e-05	2.35536e-06
					38.295	1.06786e-06	-3.87158e-05	-5.98989e-06	-1.57699e-05	2.34679e-06
					38.2967	9.24508e-07	-3.77589e-05	-6.14371e-06	-1.5268e-05	2.35572e-06
					38.2983	6.34778e-07	-3.6747e-05	-6.32158e-06	-1.47176e-05	2.35253e-06
					38.3	2.77827e-07	-3.57011e-05	-6.4857e-06	-1.41265e-05	2.30096e-06
					38.3017	-1.11024e-07	-3.46803e-05	-6.61492e-06	-1.35261e-05	2.20142e-06
					38.3033	-5.10754e-07	-3.36703e-05	-6.69949e-06	-1.29584e-05	2.02627e-06
					38.305	-8.88705e-07	-3.26937e-05	-6.74531e-06	-1.24179e-05	1.79988e-06
					38.3067	-1.22816e-06	-3.18012e-05	-6.70643e-06	-1.1933e-05	1.5583e-06
					38.3083	-1.59609e-06	-3.09803e-05	-6.5741e-06	-1.152e-05	1.32412e-06
					38.31	-1.96564e-06	-3.02222e-05	-6.35122e-06	-1.1201e-05	1.1167e-06
					38.3117	-2.34029e-06	-2.95231e-05	-6.04195e-06	-1.09455e-05	9.73523e-07
					38.3133	-2.68512e-06	-2.88919e-05	-5.65481e-06	-1.07445e-05	8.89058e-07
					38.315	-2.97327e-06	-2.82588e-05	-5.22033e-06	-1.05633e-05	8.17109e-07
					38.3167	-3.14992e-06	-2.76186e-05	-4.77196e-06	-1.03878e-05	7.14131e-07
					38.3183	-3.24305e-06	-2.69344e-05	-4.35122e-06	-1.01773e-05	5.58756e-07
					38.32	-3.2462e-06	-2.62107e-05	-3.98234e-06	-9.9782e-06	3.40103e-07
					38.3217	-3.24695e-06	-2.53978e-05	-3.67477e-06	-9.82607e-06	3.97659e-08
					38.3233	-3.25718e-06	-2.45272e-05	-3.44433e-06	-9.7548e-06	-3.22418e-07
					38.325	-3.32323e-06	-2.36179e-05	-3.30855e-06	-9.73507e-06	-6.85095e-07
					38.3267	-3.42428e-06	-2.26585e-05	-3.24258e-06	-9.81494e-06	-1.02528e-06
					38.3283	-3.54361e-06	-2.16226e-05	-3.24664e-06	-9.93466e-06	-1.34705e-06
					38.33	-3.65087e-06	-2.0529e-05	-3.30507e-06	-1.007e-05	-1.63322e-06
					38.3317	-3.76552e-06	-1.93391e-05	-3.38699e-06	-1.01848e-05	-1.88308e-06
					38.3333	-3.82895e-06	-1.80291e-05	-3.45605e-06	-1.03071e-05	-2.1172e-06
					38.335	-3.8511e-06	-1.66124e-05	-3.48808e-06	-1.03442e-05	-2.35333e-06
					38.3367	-3.86445e-06	-1.51332e-05	-3.4429e-06	-1.03164e-05	-2.57064e-06
					38.3383	-3.79738e-06	-1.36393e-05	-3.31566e-06	-1.01883e-05	-2.7611e-06
					38.34	-3.65983e-06	-1.21906e-05	-3.12019e-06	-9.95207e-06	-2.90407e-06
					38.3417	-3.53458e-06	-1.08272e-05	-2.85581e-06	-9.62094e-06	-3.02453e-06
					38.3433	-3.45521e-06	-9.58938e-06	-2.59177e-06	-9.26156e-06	-3.11441e-06
					38.345	-3.40606e-06	-8.47997e-06	-2.3607e-06	-8.87753e-06	-3.20048e-06
					38.3467	-3.49451e-06	-7.47855e-06	-2.16552e-06	-8.4903e-06	-3.30286e-06
					38.3483	-3.69514e-06	-6.59119e-06	-2.02489e-06	-8.13033e-06	-3.44528e-06
					38.35	-3.93059e-06	-5.76898e-06	-1.94471e-06	-7.7843e-06	-3.62061e-06
					38.3517	-4.16494e-06	-4.97306e-06	-1.84433e-06	-7.47727e-06	-3.83843e-06
					38.3533	-4.39607e-06	-4.15541e-06	-1.715e-06	-7.2066e-06	-4.07528e-06
					38.355	-4.58212e-06	-3.24969e-06	-1.56732e-06	-6.98607e-06	-4.28448e-06
					38.3567	-4.76208e-06	-2.22857e-06	-1.37074e-06	-6.80314e-06	-4.48275e-06
					38.3583	-4.99811e-06	-1.13662e-06	-1.14351e-06	-6.62266e-06	-4.6402e-06
					38.36	-5.28956e-06	0	-9.38532e-07	-6.36783e-06	-4.76875e-06
					38.3617	-5.61741e-06	5.32879e-07	-7.54056e-07	-6.0442e-06	-4.87891e-06
					38.3633	-5.94794e-06	9.9526e-07	-5.99618e-07	-5.64073e-06	-5.00427e-06
					38.365	-6.23119e-06	1.38724e-06	-4.71243e-07	-5.1743e-06	-5.07866e-06
					38.3667	-6.41954e-06	1.77482e-06	-3.63067e-07	-4.70787e-06	-5.11086e-06
					38.3683	-6.49517e-06	2.1964e-06	-2.59229e-07	-4.2869e-06	-5.08046e-06
					38.37	-6.48332e-06	2.60288e-06	-1.88054e-07	-3.93377e-06	-4.98825e-06
					38.3717	-6.41587e-06	3.03906e-06	-1.42478e-07	-3.69544e-06	-4.84759e-06
					38.3733	-6.3444e-06	3.49684e-06	-1.1764e-07	-3.54306e-06	-4.7106e-06
					38.375	-6.31425e-06	3.88332e-06	-9.40645e-08	-3.43963e-06	-4.61144e-06
					38.3767	-6.3745e-06	4.1577e-06	-8.5989e-08	-3.4092e-06	-4.53671e-06
					38.3783	-6.53703e-06	4.38228e-06	-5.65511e-08	-3.42813e-06	-4.46751e-06
					38.38	-6.81808e-06	4.52346e-06	-9.67553e-09	-3.4548e-06	-4.37594e-06
					38.3817	-7.17764e-06	4.59744e-06	0	-3.48917e-06	-4.25243e-06
					38.3833	-7.56207e-06	4.66892e-06	-2.18907e-07	-3.5713e-06	-4.0861e-06
					38.385	-7.96852e-06	4.7585e-06	-4.87318e-07	-3.64807e-06	-3.92897e-06
					38.3867	-8.35987e-06	4.84037e-06	-8.16428e-07	-3.69904e-06	-3.82748e-06
					38.3883	-8.6796e-06	4.94226e-06	-1.16674e-06	-3.68266e-06	-3.80379e-06
					38.39	-8.93655e-06	5.03603e-06	-1.46855e-06	-3.62743e-06	-3.88484e-06
					38.3917	-9.1719e-06	5.10911e-06	-1.71926e-06	-3.4749e-06	-4.04086e-06
					38.3933	-9.33593e-06	5.18939e-06	-1.89046e-06	-3.24463e-06	-4.21523e-06
					38.395	-9.42698e-06	5.29977e-06	-1.98367e-06	-2.9478e-06	-4.38599e-06
					38.3967	-9.48123e-06	5.41755e-06	-2.04558e-06	-2.64587e-06	-4.576e-06
					38.3983	-9.53006e-06	5.52713e-06	-2.10989e-06	-2.309e-06	-4.7271e-06
					38.4	-9.49481e-06	5.61811e-06	-2.1808e-06	-1.98487e-06	-4.85587e-06
					38.4017	-9.39146e-06	5.65019e-06	-2.25661e-06	-1.64924e-06	-4.9773e-06
					38.4033	-9.26689e-06	5.63977e-06	-2.34892e-06	-1.32896e-06	-5.0962e-06
					38.405	-9.11644e-06	5.61305e-06	-2.42893e-06	-1.01653e-06	-5.1426e-06
					38.4067	-8.8817e-06	5.64493e-06	-2.50854e-06	-6.97303e-07	-5.16505e-06
					38.4083	-8.62913e-06	5.76971e-06	-2.55095e-06	-3.51131e-07	-5.16143e-06
					38.41	-8.38598e-06	5.97339e-06	-2.60366e-06	0	-5.18662e-06
					38.4117	-8.14683e-06	6.19377e-06	-2.63077e-06	-2.27209e-07	-5.24031e-06
					38.4133	-7.91256e-06	6.38925e-06	-2.64747e-06	-3.97527e-07	-5.37605e-06
					38.415	-7.70741e-06	6.49783e-06	-2.62788e-06	-5.51635e-07	-5.60578e-06
					38.4167	-7.57196e-06	6.51391e-06	-2.5726e-06	-6.73244e-07	-5.97194e-06
					38.4183	-7.47449e-06	6.46599e-06	-2.4242e-06	-8.16862e-07	-6.36673e-06
					38.42	-7.39464e-06	6.39157e-06	-2.19291e-06	-9.41771e-07	-6.74642e-06
					38.4217	-7.34829e-06	6.34835e-06	-1.89092e-06	-1.09798e-06	-7.09733e-06
					38.4233	-7.35342e-06	6.37233e-06	-1.52073e-06	-1.2881e-06	-7.3881e-06
					38.425	-7.38537e-06	6.45511e-06	-1.14414e-06	-1.53101e-06	-7.55036e-06
					38.4267	-7.46292e-06	6.57029e-06	-7.79551e-07	-1.76971e-06	-7.69689e-06
					38.4283	-7.58535e-06	6.72847e-06	-4.70558e-07	-2.02123e-06	-7.88977e-06
					38.43	-7.7263e-06	6.88195e-06	-2.02168e-07	-2.31394e-06	-8.14065e-06
					38.4317	-7.90206e-06	6.99663e-06	-2.61788e-08	-2.59095e-06	-8.43286e-06
					38.4333	-8.08639e-06	7.07971e-06	1.05314e-07	-2.85447e-06	-8.79698e-06
					38.435	-8.29894e-06	7.16969e-06	1.63104e-07	-3.13418e-06	-9.1593e-06
					38.4367	-8.54449e-06	7.24566e-06	1.67993e-07	-3.44078e-06	-9.46948e-06
					38.4383	-8.85092e-06	7.31585e-06	1.19286e-07	-3.7353e-06	-9.69781e-06
					38.44	-9.16787e-06	7.39332e-06	7.97758e-08	-4.09771e-06	-9.84523e-06
					38.4417	-9.46862e-06	7.4786e-06	3.63655e-08	-4.53802e-06	-9.91978e-06
					38.4433	-9.70695e-06	7.53938e-06	2.50582e-08	-5.00084e-06	-9.93165e-06
					38.445	-9.9037e-06	7.61036e-06	6.33479e-08	-5.51025e-06	-9.90098e-06
					38.4467	-1.00222e-05	7.68614e-06	1.37838e-07	-6.09706e-06	-9.84572e-06
					38.4483	-1.00724e-05	7.73342e-06	2.3373e-07	-6.71497e-06	-9.83079e-06
					38.45	-1.01081e-05	7.7906e-06	3.3272e-07	-7.33758e-06	-9.87852e-06
					38.4517	-1.01486e-05	7.89708e-06	3.8831e-07	-8.00909e-06	-1.0033e-05
					38.4533	-1.0145e-05	7.96666e-06	3.95002e-07	-8.66311e-06	-1.02958e-05
					38.455	-1.01013e-05	8.01354e-06	3.82692e-07	-9.25082e-06	-1.06819e-05
					38.4567	-1.0032e-05	8.07032e-06	3.42382e-07	-9.75463e-06	-1.11271e-05
					38.4583	-9.91925e-06	8.042e-06	2.89675e-07	-1.01699e-05	-1.15889e-05
					38.46	-9.7619e-06	7.87668e-06	2.37364e-07	-1.04605e-05	-1.20007e-05
					38.4617	-9.58985e-06	7.65596e-06	1.63854e-07	-1.06417e-05	-1.23636e-05
					38.4633	-9.43318e-06	7.38804e-06	4.89467e-08	-1.07178e-05	-1.26851e-05
					38.465	-9.30023e-06	7.09022e-06	-1.14964e-07	-1.07344e-05	-1.2973e-05
					38.4667	-9.16398e-06	6.8279e-06	-3.36474e-07	-1.07287e-05	-1.32483e-05
					38.4683	-9.02311e-06	6.63738e-06	-5.95681e-07	-1.07438e-05	-1.35617e-05
					38.47	-8.83186e-06	6.48976e-06	-8.43992e-07	-1.07939e-05	-1.38945e-05
					38.4717	-8.56251e-06	6.35154e-06	-1.045e-06	-1.09063e-05	-1.41985e-05
					38.4733	-8.21784e-06	6.17042e-06	-1.18801e-06	-1.10751e-05	-1.44887e-05
					38.475	-7.80489e-06	5.9094e-06	-1.26032e-06	-1.12625e-05	-1.47562e-05
					38.4767	-7.35054e-06	5.53918e-06	-1.23953e-06	-1.14299e-05	-1.49646e-05
					38.4783	-6.91777e-06	5.07966e-06	-1.16574e-06	-1.15831e-05	-1.51626e-05
					38.48	-6.52362e-06	4.56794e-06	-1.07255e-06	-1.16986e-05	-1.53705e-05
					38.4817	-6.14798e-06	4.08292e-06	-9.67558e-07	-1.17574e-05	-1.55716e-05
					38.4833	-5.81241e-06	3.6749e-06	-8.36665e-07	-1.17824e-05	-1.57792e-05
					38.485	-5.47536e-06	3.39348e-06	-7.12975e-07	-1.18164e-05	-1.60188e-05
					38.4867	-5.11961e-06	3.24896e-06	-5.94985e-07	-1.19065e-05	-1.62629e-05
					38.4883	-4.76614e-06	3.24144e-06	-5.07093e-07	-1.2117e-05	-1.65379e-05
					38.49	-4.43189e-06	3.34392e-06	-4.35903e-07	-1.24671e-05	-1.68565e-05
					38.4917	-4.17634e-06	3.51369e-06	-4.02513e-07	-1.29502e-05	-1.72052e-05
					38.4933	-4.04677e-06	3.68298e-06	-3.98721e-07	-1.35387e-05	-1.75789e-05
					38.495	-4.07712e-06	3.78015e-06	-4.27331e-07	-1.41303e-05	-1.79753e-05
					38.4967	-4.22667e-06	3.78523e-06	-4.69141e-07	-1.46263e-05	-1.83694e-05
					38.4983	-4.4869e-06	3.67441e-06	-5.43348e-07	-1.49916e-05	-1.87666e-05
					38.5	-4.75855e-06	3.47249e-06	-6.59959e-07	-1.52302e-05	-1.91704e-05
					38.5017	-4.9888e-06	3.25267e-06	-8.11669e-07	-1.53365e-05	-1.95829e-05
					38.5033	-5.12163e-06	3.07405e-06	-9.41976e-07	-1.53894e-05	-1.99915e-05
					38.505	-5.15348e-06	2.89683e-06	-1.02909e-06	-1.54378e-05	-2.03872e-05
					38.5067	-5.06043e-06	2.71771e-06	-1.0525e-06	-1.55001e-05	-2.07391e-05
					38.5083	-4.86027e-06	2.56149e-06	-9.90104e-07	-1.55457e-05	-2.1052e-05
					38.51	-4.57502e-06	2.39357e-06	-8.73415e-07	-1.55548e-05	-2.13157e-05
					38.5117	-4.21717e-06	2.22155e-06	-7.72425e-07	-1.54645e-05	-2.15317e-05
					38.5133	-3.8481e-06	2.11653e-06	-7.11532e-07	-1.52895e-05	-2.16851e-05
					38.515	-3.52245e-06	2.08951e-06	-7.16742e-07	-1.50216e-05	-2.17806e-05
					38.5167	-3.2764e-06	2.08189e-06	-7.88753e-07	-1.4738e-05	-2.18365e-05
					38.5183	-3.12983e-06	2.06157e-06	-8.6946e-07	-1.44954e-05	-2.18346e-05
					38.52	-3.11538e-06	1.97305e-06	-9.3427e-07	-1.43803e-05	-2.18047e-05
					38.5217	-3.19323e-06	1.80433e-06	-9.33881e-07	-1.43793e-05	-2.17973e-05
					38.5233	-3.31866e-06	1.55701e-06	-8.41288e-07	-1.45597e-05	-2.18463e-05
					38.525	-3.46741e-06	1.24419e-06	-6.80398e-07	-1.48313e-05	-2.19013e-05
					38.5267	-3.60136e-06	9.12168e-07	-4.98708e-07	-1.51714e-05	-2.20054e-05
					38.5283	-3.67699e-06	6.21549e-07	-2.94616e-07	-1.55196e-05	-2.21173e-05
					38.53	-3.68634e-06	3.81628e-07	-1.32026e-07	-1.58672e-05	-2.22035e-05
					38.5317	-3.68189e-06	2.05207e-07	-1.70364e-08	-1.6146e-05	-2.22615e-05
					38.5333	-3.67493e-06	8.25876e-08	7.91564e-08	-1.63997e-05	-2.23372e-05
					38.535	-3.69518e-06	-3.3338e-11	1.49846e-07	-1.65854e-05	-2.23764e-05
					38.5367	-3.75253e-06	-5.92543e-08	1.86536e-07	-1.66882e-05	-2.23978e-05
					38.5383	-3.81566e-06	-1.26673e-07	2.02028e-07	-1.66768e-05	-2.2417e-05
					38.54	-3.81641e-06	-2.47694e-07	2.04218e-07	-1.65601e-05	-2.24123e-05
					38.5417	-3.72346e-06	-4.04515e-07	1.80008e-07	-1.63389e-05	-2.23635e-05
					38.5433	-3.53989e-06	-5.87634e-07	1.51401e-07	-1.60577e-05	-2.2343e-05
					38.545	-3.28024e-06	-7.96455e-07	1.2779e-07	-1.57491e-05	-2.2354e-05
					38.5467	-2.96229e-06	-1.02338e-06	1.1228e-07	-1.54659e-05	-2.24178e-05
					38.5483	-2.62482e-06	-1.228e-06	5.64727e-08	-1.51903e-05	-2.2553e-05
					38.55	-2.29257e-06	-1.31752e-06	-4.58376e-08	-1.49144e-05	-2.27402e-05
					38.5517	-1.94512e-06	-1.32674e-06	-2.00248e-07	-1.4652e-05	-2.29259e-05
					38.5533	-1.56475e-06	-1.29386e-06	-4.12155e-07	-1.43912e-05	-2.31106e-05
					38.555	-1.2208e-06	-1.20488e-06	-6.66365e-07	-1.41164e-05	-2.32706e-05
					38.5567	-9.30555e-07	-1.0887e-06	-8.80176e-07	-1.38447e-05	-2.33928e-05
					38.5583	-6.79185e-07	-1.04832e-06	-1.03918e-06	-1.35912e-05	-2.35321e-05
					38.56	-4.93036e-07	-1.03994e-06	-1.12489e-06	-1.33522e-05	-2.37447e-05
					38.5617	-4.01687e-07	-1.00206e-06	-1.111e-06	-1.3177e-05	-2.4051e-05
					38.5633	-3.22617e-07	-9.35078e-07	-9.84511e-07	-1.3086e-05	-2.44562e-05
					38.565	-2.13668e-07	-8.09899e-07	-8.14721e-07	-1.31176e-05	-2.49423e-05
					38.5667	-1.41419e-07	-6.4162e-07	-6.26432e-07	-1.32792e-05	-2.54795e-05
					38.5683	-7.77493e-08	-4.37339e-07	-4.50539e-07	-1.355e-05	-2.59922e-05
					38.57	0	-2.5156e-07	-3.43449e-07	-1.38742e-05	-2.64448e-05
					38.5717	-1.97005e-08	-1.03881e-07	-3.47759e-07	-1.42145e-05	-2.67978e-05
					38.5733	-7.58937e-08	0	-4.41867e-07	-1.45241e-05	-2.70419e-05
					38.575	-5.92942e-08	6.99415e-08	-5.64777e-07	-1.47511e-05	-2.71984e-05
					38.5767	1.20053e-08	1.57783e-07	-6.73887e-07	-1.48515e-05	-2.73499e-05
					38.5783	1.35412e-07	3.01707e-07	-7.33995e-07	-1.48148e-05	-2.75368e-05
					38.58	3.08912e-07	5.10748e-07	-7.26505e-07	-1.46613e-05	-2.77981e-05
					38.5817	5.42811e-07	7.6459e-07	-6.64315e-07	-1.44104e-05	-2.81912e-05
					38.5833	7.43218e-07	9.68214e-07	-6.21022e-07	-1.41144e-05	-2.86461e-05
					38.585	9.23617e-07	1.10486e-06	-6.48733e-07	-1.38609e-05	-2.90581e-05
					38.5867	1.09862e-06	1.1474e-06	-7.26843e-07	-1.37037e-05	-2.94024e-05
					38.5883	1.26292e-06	1.06742e-06	-8.4935e-07	-1.36289e-05	-2.96892e-05
					38.59	1.38592e-06	8.80062e-07	-9.67461e-07	-1.36202e-05	-2.99012e-05
					38.5917	1.53642e-06	6.80504e-07	-1.03367e-06	-1.36603e-05	-3.00769e-05
					38.5933	1.69113e-06	5.08927e-07	-1.01308e-06	-1.37034e-05	-3.02906e-05
					38.595	1.83203e-06	4.29469e-07	-9.32488e-07	-1.37031e-05	-3.05146e-05
					38.5967	1.98073e-06	4.8471e-07	-7.80599e-07	-1.36751e-05	-3.06933e-05
					38.5983	2.17424e-06	6.78234e-07	-6.10206e-07	-1.35983e-05	-3.0761e-05
					38.6	2.35493e-06	9.52376e-07	-4.49016e-07	-1.34811e-05	-3.07347e-05
					38.6017	2.55533e-06	1.27902e-06	-3.02527e-07	-1.33188e-05	-3.05871e-05
					38.6033	2.78474e-06	1.61134e-06	-1.88634e-07	-1.31102e-05	-3.03351e-05
					38.605	2.98575e-06	1.97078e-06	-1.13344e-07	-1.2848e-05	-3.004e-05
					38.6067	3.13408e-06	2.39242e-06	-6.55546e-08	-1.25919e-05	-2.97846e-05
					38.6083	3.279e-06	2.90195e-06	-2.78618e-08	-1.23108e-05	-2.95577e-05
					38.61	3.38074e-06	3.46549e-06	-2.07212e-09	-1.20206e-05	-2.93674e-05
					38.6117	3.43807e-06	4.04613e-06	2.63176e-08	-1.176e-05	-2.92285e-05
					38.6133	3.52353e-06	4.59475e-06	2.85103e-08	-1.15203e-05	-2.91204e-05
					38.615	3.64935e-06	5.0339e-06	0	-1.12876e-05	-2.90052e-05
					38.6167	3.7755e-06	5.33754e-06	-3.83882e-07	-1.11014e-05	-2.88822e-05
					38.6183	3.93119e-06	5.53616e-06	-8.31445e-07	-1.09673e-05	-2.87307e-05
					38.62	4.08998e-06	5.6597e-06	-1.34213e-06	-1.08716e-05	-2.85374e-05
					38.6217	4.21611e-06	5.69464e-06	-1.86491e-06	-1.08454e-05	-2.82809e-05
					38.6233	4.29739e-06	5.69257e-06	-2.36717e-06	-1.08577e-05	-2.79482e-05
					38.625	4.36449e-06	5.66781e-06	-2.83926e-06	-1.08974e-05	-2.75334e-05
					38.6267	4.39387e-06	5.62255e-06	-3.20094e-06	-1.09384e-05	-2.70719e-05
					38.6283	4.39242e-06	5.56398e-06	-3.4298e-06	-1.09484e-05	-2.65771e-05
					38.63	4.35772e-06	5.54492e-06	-3.56808e-06	-1.09032e-05	-2.60639e-05
					38.6317	4.30219e-06	5.55776e-06	-3.64177e-06	-1.07905e-05	-2.55768e-05
					38.6333	4.18694e-06	5.61218e-06	-3.65663e-06	-1.05988e-05	-2.51498e-05
					38.635	4.04775e-06	5.71152e-06	-3.68711e-06	-1.03348e-05	-2.479e-05
					38.6367	3.90126e-06	5.81057e-06	-3.74289e-06	-1.00376e-05	-2.45062e-05
					38.6383	3.7838e-06	5.88509e-06	-3.78636e-06	-9.70873e-06	-2.43209e-05
					38.64	3.67708e-06	5.88573e-06	-3.81764e-06	-9.38873e-06	-2.42338e-05
					38.6417	3.63769e-06	5.80347e-06	-3.86042e-06	-9.08875e-06	-2.42105e-05
					38.6433	3.64194e-06	5.6445e-06	-3.90438e-06	-8.83583e-06	-2.4241e-05
					38.645	3.66017e-06	5.48314e-06	-3.96107e-06	-8.61088e-06	-2.43129e-05
					38.6467	3.67388e-06	5.29008e-06	-4.09295e-06	-8.41813e-06	-2.43997e-05
					38.6483	3.72633e-06	5.1167e-06	-4.28451e-06	-8.23855e-06	-2.44838e-05
					38.65	3.78741e-06	4.97274e-06	-4.50269e-06	-8.08909e-06	-2.46034e-05
					38.6517	3.83598e-06	4.81429e-06	-4.74018e-06	-7.91401e-06	-2.47531e-05
					38.6533	3.91151e-06	4.61431e-06	-4.98824e-06	-7.73422e-06	-2.49409e-05
					38.655	3.97715e-06	4.38165e-06	-5.19842e-06	-7.53823e-06	-2.52002e-05
					38.6567	3.98163e-06	4.11609e-06	-5.3707e-06	-7.37544e-06	-2.55244e-05
					38.6583	3.92159e-06	3.80262e-06	-5.48897e-06	-7.23465e-06	-2.58452e-05
					38.66	3.84974e-06	3.53186e-06	-5.55265e-06	-7.17106e-06	-2.61347e-05
					38.6617	3.74802e-06	3.294e-06	-5.56563e-06	-7.14367e-06	-2.63503e-05
					38.6633	3.64837e-06	3.12882e-06	-5.49919e-06	-7.16549e-06	-2.64231e-05
					38.665	3.56708e-06	2.98886e-06	-5.41048e-06	-7.1467e-06	-2.63435e-05
					38.6667	3.5145e-06	2.85851e-06	-5.36636e-06	-7.08231e-06	-2.61517e-05
					38.6683	3.44482e-06	2.66123e-06	-5.33602e-06	-6.99992e-06	-2.58588e-05
					38.67	3.37287e-06	2.37737e-06	-5.3018e-06	-6.96163e-06	-2.54941e-05
					38.6717	3.30399e-06	1.99351e-06	-5.33079e-06	-6.95984e-06	-2.51285e-05
					38.6733	3.26677e-06	1.57774e-06	-5.34175e-06	-7.03476e-06	-2.48018e-05
					38.675	3.24934e-06	1.18108e-06	-5.28483e-06	-7.16457e-06	-2.45272e-05
					38.6767	3.25658e-06	8.2402e-07	-5.23281e-06	-7.28608e-06	-2.4332e-05
					38.6783	3.29082e-06	5.29944e-07	-5.22338e-06	-7.322e-06	-2.42349e-05
					38.68	3.33574e-06	2.86685e-07	-5.22176e-06	-7.2574e-06	-2.42028e-05
					38.6817	3.34286e-06	4.15267e-08	-5.26744e-06	-7.09701e-06	-2.4167e-05
					38.6833	3.28282e-06	-2.75749e-07	-5.3773e-06	-6.83713e-06	-2.40988e-05
					38.685	3.17875e-06	-6.70808e-07	-5.46709e-06	-6.46184e-06	-2.39955e-05
					38.6867	3.00856e-06	-1.16877e-06	-5.50307e-06	-6.01805e-06	-2.38239e-05
					38.6883	2.75599e-06	-1.75734e-06	-5.51303e-06	-5.53527e-06	-2.35936e-05
					38.69	2.46003e-06	-2.3784e-06	-5.49381e-06	-5.04397e-06	-2.33508e-05
					38.6917	2.18669e-06	-2.95886e-06	-5.4577e-06	-4.59838e-06	-2.30973e-05
					38.6933	1.93915e-06	-3.46034e-06	-5.46136e-06	-4.2684e-06	-2.28098e-05
					38.695	1.72221e-06	-3.80039e-06	-5.52594e-06	-4.03471e-06	-2.24853e-05
					38.6967	1.58318e-06	-3.93955e-06	-5.63252e-06	-3.87812e-06	-2.21274e-05
					38.6983	1.51505e-06	-3.90483e-06	-5.79299e-06	-3.75164e-06	-2.17458e-05
					38.7	1.49046e-06	-3.68349e-06	-5.97867e-06	-3.63284e-06	-2.13403e-05
					38.7017	1.48577e-06	-3.32085e-06	-6.18235e-06	-3.46865e-06	-2.09192e-05
					38.7033	1.47422e-06	-2.89392e-06	-6.39881e-06	-3.28747e-06	-2.05291e-05
					38.705	1.43716e-06	-2.51718e-06	-6.6181e-06	-3.09408e-06	-2.01691e-05
					38.7067	1.38251e-06	-2.22484e-06	-6.82718e-06	-2.90899e-06	-1.98438e-05
					38.7083	1.28699e-06	-2.06682e-06	-7.04574e-06	-2.71921e-06	-1.96024e-05
					38.71	1.18933e-06	-2.02737e-06	-7.27592e-06	-2.55082e-06	-1.94645e-05
					38.7117	1.1164e-06	-2.10753e-06	-7.52951e-06	-2.38872e-06	-1.93924e-05
					38.7133	1.06918e-06	-2.22901e-06	-7.83337e-06	-2.23174e-06	-1.93739e-05
					38.715	1.00555e-06	-2.37927e-06	-8.17675e-06	-2.10115e-06	-1.93868e-05
					38.7167	9.48857e-07	-2.56623e-06	-8.54483e-06	-1.98466e-06	-1.9374e-05
					38.7183	8.28874e-07	-2.8519e-06	-8.9019e-06	-1.87408e-06	-1.93394e-05
					38.72	6.26364e-07	-3.23736e-06	-9.21198e-06	-1.77959e-06	-1.92774e-05
					38.7217	3.30793e-07	-3.72312e-06	-9.43306e-06	-1.68969e-06	-1.9223e-05
					38.7233	0	-4.26449e-06	-9.55372e-06	-1.54911e-06	-1.91715e-05
					38.725	-7.74826e-08	-4.84575e-06	-9.56191e-06	-1.36662e-06	-1.91434e-05
					38.7267	-1.17375e-07	-5.32781e-06	-9.48759e-06	-1.14323e-06	-1.90945e-05
					38.7283	-7.2734e-08	-5.63719e-06	-9.35035e-06	-8.88348e-07	-1.90489e-05
					38.73	5.28033e-08	-5.77995e-06	-9.17183e-06	-6.32956e-07	-1.89634e-05
					38.7317	2.18131e-07	-5.7568e-06	-8.99492e-06	-4.07565e-07	-1.88528e-05
					38.7333	3.94732e-07	-5.56398e-06	-8.84758e-06	-2.46883e-07	-1.87066e-05
					38.735	5.29189e-07	-5.29194e-06	-8.71016e-06	-1.25391e-07	-1.85723e-05
					38.7367	5.89297e-07	-5.0116e-06	-8.58504e-06	0	-1.84333e-05
					38.7383	6.03998e-07	-4.73357e-06	-8.46701e-06	2.57463e-07	-1.8315e-05
					38.74	5.95155e-07	-4.52223e-06	-8.32339e-06	5.42411e-07	-1.81977e-05
					38.7417	6.13113e-07	-4.36669e-06	-8.13917e-06	9.00559e-07	-1.80892e-05
					38.7433	6.84884e-07	-4.27267e-06	-7.90994e-06	1.29402e-06	-1.79465e-05
					38.745	8.15401e-07	-4.22433e-06	-7.66042e-06	1.69427e-06	-1.77976e-05
					38.7467	1.01485e-06	-4.18218e-06	-7.4149e-06	2.12222e-06	-1.76257e-05
					38.7483	1.28284e-06	-4.07736e-06	-7.18256e-06	2.56588e-06	-1.74377e-05
					38.75	1.58992e-06	-3.93052e-06	-6.97465e-06	2.99683e-06	-1.72035e-05
					38.7517	1.95728e-06	-3.69558e-06	-6.83723e-06	3.41668e-06	-1.69153e-05
					38.7533	2.36408e-06	-3.39805e-06	-6.74649e-06	3.81334e-06	-1.65069e-05
					38.755	2.76419e-06	-3.10521e-06	-6.67027e-06	4.18669e-06	-1.59743e-05
					38.7567	3.13869e-06	-2.87477e-06	-6.61225e-06	4.52304e-06	-1.53232e-05
					38.7583	3.5338e-06	-2.70175e-06	-6.57592e-06	4.8493e-06	-1.46303e-05
					38.76	3.90938e-06	-2.62601e-06	-6.5526e-06	5.15995e-06	-1.3972e-05
					38.7617	4.29976e-06	-2.58916e-06	-6.52898e-06	5.49089e-06	-1.34372e-05
					38.7633	4.7093e-06	-2.57034e-06	-6.51745e-06	5.83686e-06	-1.30765e-05
					38.765	5.12481e-06	-2.5524e-06	-6.50703e-06	6.23161e-06	-1.29048e-05
					38.7667	5.48713e-06	-2.54716e-06	-6.46031e-06	6.67595e-06	-1.28963e-05
					38.7683	5.80305e-06	-2.54003e-06	-6.32177e-06	7.16532e-06	-1.30019e-05
					38.77	6.07565e-06	-2.55119e-06	-6.10976e-06	7.68557e-06	-1.31658e-05
					38.7717	6.32888e-06	-2.52585e-06	-5.80034e-06	8.21491e-06	-1.33292e-05
					38.7733	6.58677e-06	-2.43203e-06	-5.4174e-06	8.70808e-06	-1.34504e-05
					38.775	6.8574e-06	-2.23098e-06	-5.03148e-06	9.11932e-06	-1.34617e-05
					38.7767	7.14561e-06	-1.92434e-06	-4.70857e-06	9.51317e-06	-1.33587e-05
					38.7783	7.41642e-06	-1.52312e-06	-4.45383e-06	9.88384e-06	-1.31638e-05
					38.78	7.64193e-06	-1.08928e-06	-4.30811e-06	1.02337e-05	-1.29021e-05
					38.7817	7.80722e-06	-6.61236e-07	-4.28379e-06	1.05917e-05	-1.25875e-05
					38.7833	7.93401e-06	-2.97113e-07	-4.29236e-06	1.09781e-05	-1.22712e-05
					38.785	8.01868e-06	-5.07109e-09	-4.29814e-06	1.13356e-05	-1.19662e-05
					38.7867	8.0722e-06	1.7537e-07	-4.26212e-06	1.16274e-05	-1.16681e-05
					38.7883	8.11718e-06	2.68994e-07	-4.19298e-06	1.18343e-05	-1.1372e-05
					38.79	8.16835e-06	3.29036e-07	-4.04547e-06	1.19546e-05	-1.11245e-05
					38.7917	8.20973e-06	3.99077e-07	-3.90545e-06	1.19928e-05	-1.09236e-05
					38.7933	8.25051e-06	4.79601e-07	-3.79661e-06	1.19698e-05	-1.07687e-05
					38.795	8.30733e-06	6.18843e-07	-3.76239e-06	1.1945e-05	-1.06556e-05
					38.7967	8.38116e-06	7.66484e-07	-3.75458e-06	1.19526e-05	-1.05823e-05
					38.7983	8.44798e-06	8.37508e-07	-3.77654e-06	1.20002e-05	-1.0502e-05
					38.8	8.50703e-06	8.35949e-07	-3.78972e-06	1.20972e-05	-1.03939e-05
					38.8017	8.52322e-06	7.74091e-07	-3.7541e-06	1.22498e-05	-1.02369e-05
					38.8033	8.46989e-06	6.60415e-07	-3.66097e-06	1.24526e-05	-9.99824e-06
					38.805	8.33433e-06	5.80956e-07	-3.55165e-06	1.27009e-05	-9.68118e-06
					38.8067	8.17502e-06	5.75198e-07	-3.45833e-06	1.29983e-05	-9.32542e-06
					38.8083	8.01154e-06	6.14822e-07	-3.36479e-06	1.33183e-05	-8.95697e-06
					38.81	7.87832e-06	7.22363e-07	-3.32738e-06	1.36317e-05	-8.57593e-06
					38.8117	7.83468e-06	8.78005e-07	-3.34966e-06	1.39042e-05	-8.2498e-06
					38.8133	7.89247e-06	1.01893e-06	-3.42882e-06	1.41621e-05	-7.97383e-06
					38.815	7.97762e-06	1.15457e-06	-3.5518e-06	1.43717e-05	-7.72e-06
					38.8167	8.0945e-06	1.30491e-06	-3.72899e-06	1.45726e-05	-7.47221e-06
					38.8183	8.27132e-06	1.45094e-06	-3.91515e-06	1.47827e-05	-7.25481e-06
					38.82	8.4287e-06	1.57408e-06	-4.09293e-06	1.50072e-05	-7.02927e-06
					38.8217	8.58228e-06	1.68382e-06	-4.19801e-06	1.52201e-05	-6.80092e-06
					38.8233	8.7555e-06	1.76534e-06	-4.22178e-06	1.54798e-05	-6.55398e-06
					38.825	8.91928e-06	1.81108e-06	-4.16286e-06	1.57702e-05	-6.28231e-06
					38.8267	8.99285e-06	1.75973e-06	-4.03844e-06	1.61064e-05	-5.98892e-06
					38.8283	9.00268e-06	1.63965e-06	-3.8627e-06	1.6495e-05	-5.692e-06
					38.83	8.89715e-06	1.49019e-06	-3.73779e-06	1.69273e-05	-5.39494e-06
					38.8317	8.74163e-06	1.35573e-06	-3.67637e-06	1.73363e-05	-5.12524e-06
					38.8333	8.58985e-06	1.25236e-06	-3.68143e-06	1.77081e-05	-4.88081e-06
					38.835	8.48173e-06	1.2714e-06	-3.72631e-06	1.80145e-05	-4.62435e-06
					38.8367	8.42861e-06	1.40324e-06	-3.7803e-06	1.82822e-05	-4.30419e-06
					38.8383	8.46433e-06	1.62786e-06	-3.74906e-06	1.85072e-05	-3.93038e-06
					38.84	8.5017e-06	1.8808e-06	-3.62054e-06	1.87196e-05	-3.4972e-06
					38.8417	8.46088e-06	2.14485e-06	-3.38782e-06	1.89364e-05	-3.03685e-06
					38.8433	8.3601e-06	2.35867e-06	-3.09119e-06	1.91526e-05	-2.61097e-06
					38.845	8.19058e-06	2.53511e-06	-2.77867e-06	1.93195e-05	-2.25854e-06
					38.8467	7.98356e-06	2.64615e-06	-2.49465e-06	1.94165e-05	-1.94215e-06
					38.8483	7.78978e-06	2.70578e-06	-2.25241e-06	1.94432e-05	-1.66288e-06
					38.85	7.64946e-06	2.71232e-06	-2.0588e-06	1.93659e-05	-1.38831e-06
					38.8517	7.54873e-06	2.67046e-06	-1.87388e-06	1.91928e-05	-1.08215e-06
					38.8533	7.50526e-06	2.53908e-06	-1.66914e-06	1.89313e-05	-7.43948e-07
					38.855	7.44053e-06	2.32282e-06	-1.45022e-06	1.86297e-05	-4.1285e-07
					38.8567	7.33981e-06	2.06007e-06	-1.19441e-06	1.83126e-05	-9.67099e-08
					38.8583	7.24833e-06	1.78849e-06	-9.1457e-07	1.80234e-05	1.90584e-07
					38.86	7.19151e-06	1.56993e-06	-6.59652e-07	1.77688e-05	4.5041e-07
					38.8617	7.14689e-06	1.45557e-06	-4.41034e-07	1.75975e-05	6.75546e-07
					38.8633	7.20841e-06	1.4967e-06	-2.85798e-07	1.74907e-05	8.8063e-07
					38.865	7.34768e-06	1.67704e-06	-2.4208e-07	1.74164e-05	1.08561e-06
					38.8667	7.46986e-06	1.93688e-06	-2.99362e-07	1.73604e-05	1.29029e-06
					38.8683	7.48728e-06	2.2106e-06	-4.40025e-07	1.73011e-05	1.48928e-06
					38.87	7.37816e-06	2.47495e-06	-6.71607e-07	1.72194e-05	1.69615e-06
					38.8717	7.04544e-06	2.68579e-06	-9.5129e-07	1.71124e-05	1.94576e-06
					38.8733	6.50986e-06	2.82211e-06	-1.23385e-06	1.69831e-05	2.22871e-06
					38.875	5.81834e-06	2.92005e-06	-1.50283e-06	1.6844e-05	2.55878e-06
					38.8767	5.08191e-06	2.97779e-06	-1.72922e-06	1.67184e-05	2.97215e-06
					38.8783	4.35994e-06	3.01932e-06	-1.85258e-06	1.66026e-05	3.47072e-06
					38.88	3.73521e-06	3.07246e-06	-1.84876e-06	1.64869e-05	3.99179e-06
					38.8817	3.22639e-06	3.1423e-06	-1.72344e-06	1.63964e-05	4.52163e-06
					38.8833	2.84031e-06	3.21802e-06	-1.49121e-06	1.63031e-05	5.0289e-06
					38.885	2.53729e-06	3.31357e-06	-1.16729e-06	1.61962e-05	5.45554e-06
					38.8867	2.25367e-06	3.37341e-06	-8.25772e-07	1.60569e-05	5.77617e-06
					38.8883	1.92659e-06	3.33903e-06	-5.15536e-07	1.58856e-05	6.01508e-06
					38.89	1.55286e-06	3.19837e-06	-2.34918e-07	1.56226e-05	6.18756e-06
					38.8917	1.11384e-06	2.97131e-06	0	1.52861e-05	6.30494e-06
					38.8933	5.76763e-07	2.65494e-06	7.19754e-08	1.49084e-05	6.39218e-06
					38.895	-7.25969e-09	2.26888e-06	1.05076e-07	1.44933e-05	6.46987e-06
					38.8967	-5.66682e-07	1.89552e-06	1.25976e-07	1.40817e-05	6.55877e-06
					38.8983	-1.08786e-06	1.55304e-06	1.41152e-07	1.37177e-05	6.64572e-06
					38.9	-1.47698e-06	1.18809e-06	1.75752e-07	1.34046e-05	6.75761e-06
					38.9017	-1.67541e-06	8.61028e-07	2.32353e-07	1.30802e-05	6.89855e-06
					38.9033	-1.68079e-06	6.12652e-07	3.21328e-07	1.2748e-05	7.07281e-06
					38.905	-1.53691e-06	3.84693e-07	4.36429e-07	1.23832e-05	7.25663e-06
					38.9067	-1.27503e-06	1.88335e-07	5.48729e-07	1.20009e-05	7.44033e-06
					38.9083	-1.02091e-06	8.50585e-08	6.36904e-07	1.1589e-05	7.57542e-06
					38.91	-7.88232e-07	0	6.78605e-07	1.12035e-05	7.62238e-06
					38.9117	-5.72154e-07	-9.10909e-08	7.00505e-07	1.0869e-05	7.57625e-06
					38.9133	-3.36433e-07	-1.58076e-07	6.90881e-07	1.0556e-05	7.47117e-06
					38.915	-7.05558e-08	-2.28667e-07	6.71881e-07	1.02301e-05	7.34184e-06
					38.9167	2.93322e-07	-3.11458e-07	6.63782e-07	9.89702e-06	7.24403e-06
					38.9183	7.00143e-07	-3.70542e-07	7.20457e-07	9.52139e-06	7.22779e-06
					38.92	1.11722e-06	-4.21933e-07	7.98258e-07	9.10073e-06	7.30911e-06
					38.9217	1.4826e-06	-4.84424e-07	9.08258e-07	8.65028e-06	7.44145e-06
					38.9233	1.74632e-06	-5.30409e-07	1.04283e-06	8.19275e-06	7.62391e-06
					38.925	1.8454e-06	-5.578e-07	1.18343e-06	7.73489e-06	7.84836e-06
					38.9267	1.81657e-06	-5.87391e-07	1.27623e-06	7.32574e-06	8.12445e-06
					38.9283	1.66149e-06	-5.93976e-07	1.32191e-06	6.92071e-06	8.44033e-06
					38.93	1.37967e-06	-5.50467e-07	1.29941e-06	6.54695e-06	8.82685e-06
					38.9317	1.05745e-06	-4.70058e-07	1.18701e-06	6.185e-06	9.24689e-06
					38.9333	7.63371e-07	-4.03842e-07	9.95686e-07	5.85316e-06	9.65145e-06
					38.935	4.93848e-07	-3.37533e-07	7.76387e-07	5.49721e-06	1.00018e-05
					38.9367	2.72125e-07	-2.95224e-07	5.71787e-07	5.13936e-06	1.02667e-05
					38.9383	1.44347e-07	-3.32409e-07	4.12163e-07	4.78752e-06	1.04176e-05
					38.94	7.6724e-08	-4.536e-07	3.37863e-07	4.44327e-06	1.0487e-05
					38.9417	4.64014e-08	-6.18791e-07	3.49464e-07	4.06092e-06	1.05122e-05
					38.9433	2.88226e-08	-8.35076e-07	4.37039e-07	3.62428e-06	1.05045e-05
					38.945	0	-1.09497e-06	5.6224e-07	3.15653e-06	1.05282e-05
					38.9467	-2.50938e-07	-1.35006e-06	7.3524e-07	2.61358e-06	1.06254e-05
					38.9483	-5.20014e-07	-1.60814e-06	9.28015e-07	2.00774e-06	1.08021e-05
					38.95	-8.24051e-07	-1.89213e-06	1.15132e-06	1.34409e-06	1.10585e-05
					38.9517	-1.10069e-06	-2.22882e-06	1.37892e-06	6.90937e-07	1.14086e-05
					38.9533	-1.30066e-06	-2.60761e-06	1.62249e-06	0	1.17935e-05
					38.955	-1.4511e-06	-3.0416e-06	1.84819e-06	-1.79206e-07	1.21763e-05
					38.9567	-1.55614e-06	-3.50809e-06	2.04409e-06	-3.69612e-07	1.25198e-05
					38.9583	-1.61862e-06	-3.99088e-06	2.19717e-06	-5.23157e-07	1.28093e-05
					38.96	-1.69015e-06	-4.44597e-06	2.30537e-06	-6.54563e-07	1.30065e-05
					38.9617	-1.85249e-06	-4.91336e-06	2.37237e-06	-7.25369e-07	1.31146e-05
					38.9633	-2.10387e-06	-5.37674e-06	2.40554e-06	-7.32913e-07	1.3152e-05
					38.965	-2.4578e-06	-5.81833e-06	2.49374e-06	-7.14319e-07	1.31532e-05
					38.9667	-2.89804e-06	-6.20962e-06	2.62165e-06	-6.79725e-07	1.31275e-05
					38.9683	-3.40122e-06	-6.51381e-06	2.82262e-06	-6.7317e-07	1.31008e-05
					38.97	-3.90376e-06	-6.6808e-06	3.07772e-06	-6.86576e-07	1.31014e-05
					38.9717	-4.37859e-06	-6.69749e-06	3.37802e-06	-7.09082e-07	1.31323e-05
					38.9733	-4.79457e-06	-6.60748e-06	3.624e-06	-6.49626e-07	1.31594e-05
					38.975	-5.10411e-06	-6.44947e-06	3.8314e-06	-5.22133e-07	1.31573e-05
					38.9767	-5.29425e-06	-6.32366e-06	3.9835e-06	-2.77239e-07	1.31284e-05
					38.9783	-5.37682e-06	-6.23884e-06	4.07707e-06	8.4117e-08	1.30853e-05
					38.98	-5.31676e-06	-6.24693e-06	4.11637e-06	5.14811e-07	1.3008e-05
					38.9817	-5.1324e-06	-6.31542e-06	4.12037e-06	9.40005e-07	1.29232e-05
					38.9833	-4.84787e-06	-6.42671e-06	4.10515e-06	1.30666e-06	1.28882e-05
					38.985	-4.49631e-06	-6.5444e-06	4.08605e-06	1.59385e-06	1.29277e-05
					38.9867	-4.07215e-06	-6.70989e-06	4.14705e-06	1.74845e-06	1.30047e-05
					38.9883	-3.63032e-06	-6.89168e-06	4.29133e-06	1.8111e-06	1.31334e-05
					38.99	-3.16436e-06	-7.10887e-06	4.52513e-06	1.8192e-06	1.33105e-05
					38.9917	-2.7731e-06	-7.35276e-06	4.83703e-06	1.83159e-06	1.3495e-05
					38.9933	-2.44507e-06	-7.58014e-06	5.1944e-06	1.85855e-06	1.36494e-05
					38.995	-2.22361e-06	-7.73133e-06	5.4783e-06	1.96004e-06	1.37617e-05
					38.9967	-2.11955e-06	-7.78962e-06	5.7038e-06	2.12383e-06	1.38517e-05
					38.9983	-2.14293e-06	-7.70301e-06	5.86468e-06	2.30069e-06	1.39342e-05
					39	-2.16786e-06	-7.4986e-06	5.95208e-06	2.52658e-06	1.40033e-05
					39.0017	-2.1636e-06	-7.18629e-06	5.98808e-06	2.78058e-06	1.40744e-05
					39.0033	-2.08358e-06	-6.78238e-06	6.03396e-06	3.02613e-06	1.42009e-05
					39.005	-1.92821e-06	-6.35687e-06	6.09396e-06	3.26473e-06	1.43646e-05
					39.0067	-1.70515e-06	-6.05396e-06	6.20696e-06	3.52832e-06	1.452e-05
					39.0083	-1.50113e-06	-5.82634e-06	6.34893e-06	3.74108e-06	1.46799e-05
					39.01	-1.40547e-06	-5.69283e-06	6.49953e-06	3.92007e-06	1.48278e-05
					39.0117	-1.4487e-06	-5.62722e-06	6.64383e-06	4.07547e-06	1.49138e-05
					39.0133	-1.56088e-06	-5.54701e-06	6.73991e-06	4.20662e-06	1.49197e-05
					39.015	-1.71922e-06	-5.3277e-06	6.77321e-06	4.30601e-06	1.48569e-05
					39.0167	-1.87026e-06	-5.05359e-06	6.78391e-06	4.40131e-06	1.47337e-05
					39.0183	-1.94653e-06	-4.75478e-06	6.80828e-06	4.48706e-06	1.45712e-05
					39.02	-1.92847e-06	-4.51417e-06	6.88458e-06	4.58326e-06	1.44014e-05
					39.0217	-1.91301e-06	-4.36156e-06	7.07129e-06	4.69735e-06	1.42639e-05
					39.0233	-1.90208e-06	-4.27624e-06	7.33376e-06	4.85161e-06	1.41996e-05
					39.025	-1.92612e-06	-4.19573e-06	7.64936e-06	5.0241e-06	1.41811e-05
					39.0267	-1.99886e-06	-4.08322e-06	7.97356e-06	5.2137e-06	1.41817e-05
					39.0283	-2.12013e-06	-3.87901e-06	8.25844e-06	5.41765e-06	1.41953e-05
					39.03	-2.24997e-06	-3.5896e-06	8.44874e-06	5.62644e-06	1.41906e-05
					39.0317	-2.41771e-06	-3.30589e-06	8.57004e-06	5.82034e-06	1.41241e-05
					39.0333	-2.61798e-06	-3.04738e-06	8.63831e-06	6.03979e-06	1.40173e-05
					39.035	-2.82322e-06	-2.83357e-06	8.65121e-06	6.28369e-06	1.38839e-05
					39.0367	-3.01686e-06	-2.68416e-06	8.62341e-06	6.55608e-06	1.37081e-05
					39.0383	-3.18654e-06	-2.61334e-06	8.57819e-06	6.87214e-06	1.35023e-05
					39.04	-3.31727e-06	-2.60053e-06	8.50899e-06	7.24603e-06	1.32905e-05
					39.0417	-3.41161e-06	-2.66982e-06	8.42929e-06	7.67633e-06	1.30794e-05
					39.0433	-3.50789e-06	-2.79291e-06	8.37147e-06	8.22568e-06	1.28808e-05
					39.045	-3.65482e-06	-2.9959e-06	8.34757e-06	8.87758e-06	1.27019e-05
					39.0467	-3.81316e-06	-3.25839e-06	8.36717e-06	9.60647e-06	1.25621e-05
					39.0483	-3.96864e-06	-3.53748e-06	8.42404e-06	1.0369e-05	1.24512e-05
					39.05	-4.06978e-06	-3.77807e-06	8.47104e-06	1.11018e-05	1.23538e-05
					39.0517	-4.08171e-06	-4.01546e-06	8.53324e-06	1.16797e-05	1.2262e-05
					39.0533	-3.95419e-06	-4.19884e-06	8.58422e-06	1.20644e-05	1.21929e-05
					39.055	-3.74943e-06	-4.31913e-06	8.60932e-06	1.22257e-05	1.21265e-05
					39.0567	-3.49017e-06	-4.42032e-06	8.62402e-06	1.21611e-05	1.20781e-05
					39.0583	-3.22534e-06	-4.52871e-06	8.6386e-06	1.19198e-05	1.20627e-05
					39.06	-2.98378e-06	-4.6168e-06	8.5996e-06	1.15676e-05	1.20841e-05
					39.0617	-2.80192e-06	-4.71789e-06	8.5306e-06	1.11412e-05	1.21324e-05
					39.0633	-2.67689e-06	-4.86318e-06	8.45217e-06	1.06941e-05	1.22114e-05
					39.065	-2.59553e-06	-5.04727e-06	8.35247e-06	1.02913e-05	1.22996e-05
					39.0667	-2.56617e-06	-5.26136e-06	8.27807e-06	9.95694e-06	1.23799e-05
					39.0683	-2.56894e-06	-5.51364e-06	8.26855e-06	9.7104e-06	1.24391e-05
					39.07	-2.57988e-06	-5.80713e-06	8.33455e-06	9.55219e-06	1.24485e-05
					39.0717	-2.57122e-06	-6.08982e-06	8.43965e-06	9.49779e-06	1.24073e-05
					39.0733	-2.56399e-06	-6.32291e-06	8.57982e-06	9.52564e-06	1.23106e-05
					39.075	-2.55703e-06	-6.4797e-06	8.69783e-06	9.61774e-06	1.2166e-05
					39.0767	-2.56247e-06	-6.56859e-06	8.71453e-06	9.74273e-06	1.19927e-05
					39.0783	-2.60255e-06	-6.53918e-06	8.5966e-06	9.94908e-06	1.18201e-05
					39.08	-2.72998e-06	-6.42097e-06	8.3666e-06	1.02112e-05	1.16214e-05
					39.0817	-2.91082e-06	-6.21356e-06	8.0418e-06	1.05105e-05	1.14314e-05
					39.0833	-3.1112e-06	-5.98764e-06	7.67158e-06	1.08238e-05	1.12291e-05
					39.085	-3.33313e-06	-5.74243e-06	7.35478e-06	1.11637e-05	1.09888e-05
					39.0867	-3.54677e-06	-5.53762e-06	7.12178e-06	1.14567e-05	1.07061e-05
					39.0883	-3.66745e-06	-5.38201e-06	6.95775e-06	1.16834e-05	1.0394e-05
					39.09	-3.68239e-06	-5.2906e-06	6.86025e-06	1.18402e-05	9.99994e-06
					39.0917	-3.62172e-06	-5.21889e-06	6.79495e-06	1.19223e-05	9.55109e-06
					39.0933	-3.5168e-06	-5.13048e-06	6.71873e-06	1.19188e-05	9.0539e-06
					39.095	-3.39634e-06	-4.97597e-06	6.59943e-06	1.18617e-05	8.48753e-06
					39.0967	-3.32728e-06	-4.72336e-06	6.47113e-06	1.17882e-05	7.86207e-06
					39.0983	-3.33965e-06	-4.40154e-06	6.35123e-06	1.17192e-05	7.22013e-06
					39.1	-3.38349e-06	-4.01653e-06	6.25687e-06	1.16576e-05	6.55287e-06
					39.1017	-3.36673e-06	-3.61302e-06	6.18011e-06	1.16137e-05	5.92646e-06
					39.1033	-3.2699e-06	-3.21221e-06	6.15469e-06	1.15584e-05	5.42104e-06
					39.105	-3.07504e-06	-2.8974e-06	6.16796e-06	1.14413e-05	5.04597e-06
					39.1067	-2.79638e-06	-2.63889e-06	6.19077e-06	1.12482e-05	4.7893e-06
					39.1083	-2.48515e-06	-2.42308e-06	6.23534e-06	1.10294e-05	4.65987e-06
					39.11	-2.23049e-06	-2.21737e-06	6.32477e-06	1.0789e-05	4.57704e-06
					39.1117	-2.04393e-06	-2.01136e-06	6.42264e-06	1.05794e-05	4.45356e-06
					39.1133	-1.963e-06	-1.74324e-06	6.52096e-06	1.04345e-05	4.30227e-06
					39.115	-1.96514e-06	-1.43343e-06	6.60387e-06	1.03698e-05	4.15297e-06
					39.1167	-2.04588e-06	-1.15134e-06	6.61916e-06	1.03263e-05	4.01476e-06
					39.1183	-2.20006e-06	-9.42819e-07	6.51541e-06	1.03221e-05	3.94692e-06
					39.12	-2.41709e-06	-8.4326e-07	6.32456e-06	1.03246e-05	4.0445e-06
					39.1217	-2.60013e-06	-8.34041e-07	6.04975e-06	1.03549e-05	4.27813e-06
					39.1233	-2.75061e-06	-8.80646e-07	5.72701e-06	1.03997e-05	4.59632e-06
					39.125	-2.84544e-06	-8.76387e-07	5.40164e-06	1.04824e-05	4.96804e-06
					39.1267	-2.83318e-06	-7.93878e-07	5.15015e-06	1.05702e-05	5.32101e-06
					39.1283	-2.71926e-06	-6.23512e-07	4.92388e-06	1.06497e-05	5.50905e-06
					39.13	-2.5998e-06	-3.94163e-07	4.6794e-06	1.06536e-05	5.54854e-06
					39.1317	-2.49393e-06	-1.78714e-07	4.37664e-06	1.05688e-05	5.48736e-06
					39.1333	-2.42681e-06	-5.77491e-08	3.98346e-06	1.038e-05	5.35647e-06
					39.135	-2.42525e-06	0	3.45821e-06	1.00916e-05	5.19999e-06
					39.1367	-2.50819e-06	4.20497e-08	2.87433e-06	9.71875e-06	5.12248e-06
					39.1383	-2.62726e-06	4.97448e-08	2.29836e-06	9.34521e-06	5.09994e-06
					39.14	-2.733e-06	1.14725e-07	1.76638e-06	9.0078e-06	5.08768e-06
					39.1417	-2.79714e-06	2.74454e-07	1.32011e-06	8.72599e-06	5.07359e-06
					39.1433	-2.81571e-06	4.78569e-07	9.68804e-07	8.52225e-06	5.0234e-06
					39.145	-2.76635e-06	7.36849e-07	6.49734e-07	8.36844e-06	4.91532e-06
					39.1467	-2.65719e-06	1.02571e-06	3.27425e-07	8.20464e-06	4.75412e-06
					39.1483	-2.53316e-06	1.28593e-06	0	7.99409e-06	4.55626e-06
					39.15	-2.4301e-06	1.4781e-06	2.96659e-08	7.74569e-06	4.31525e-06
					39.1517	-2.36434e-06	1.60624e-06	4.96318e-08	7.43218e-06	4.07583e-06
					39.1533	-2.33471e-06	1.65514e-06	1.14755e-07	7.07814e-06	3.80896e-06
					39.155	-2.35705e-06	1.65311e-06	2.6974e-07	6.72643e-06	3.54578e-06
					39.1567	-2.45239e-06	1.57916e-06	5.17366e-07	6.38852e-06	3.31209e-06
					39.1583	-2.59737e-06	1.43357e-06	8.95529e-07	6.03718e-06	3.09618e-06
					39.16	-2.7697e-06	1.22571e-06	1.36704e-06	5.70227e-06	2.89364e-06
					39.1617	-2.97054e-06	9.12722e-07	1.89886e-06	5.39957e-06	2.74437e-06
					39.1633	-3.19052e-06	4.79998e-07	2.42258e-06	5.07802e-06	2.61825e-06
					39.165	-3.36645e-06	7.10724e-09	2.92358e-06	4.74462e-06	2.50146e-06
					39.1667	-3.52309e-06	-4.54443e-07	3.35433e-06	4.40871e-06	2.41815e-06
					39.1683	-3.63677e-06	-8.93818e-07	3.72688e-06	4.04047e-06	2.37607e-06
					39.17	-3.71621e-06	-1.2498e-06	4.04607e-06	3.67236e-06	2.36481e-06
					39.1717	-3.73714e-06	-1.5315e-06	4.34275e-06	3.33155e-06	2.40105e-06
					39.1733	-3.74092e-06	-1.77892e-06	4.62146e-06	3.00731e-06	2.44704e-06
					39.175	-3.67356e-06	-2.02007e-06	4.87244e-06	2.728e-06	2.50267e-06
					39.1767	-3.6012e-06	-2.26089e-06	5.05941e-06	2.5201e-06	2.50791e-06
					39.1783	-3.48827e-06	-2.50093e-06	5.14828e-06	2.31845e-06	2.45049e-06
					39.18	-3.35371e-06	-2.72196e-06	5.14683e-06	2.12605e-06	2.30957e-06
					39.1817	-3.16845e-06	-2.90969e-06	5.01997e-06	1.96304e-06	2.10399e-06
					39.1833	-2.95012e-06	-3.03932e-06	4.77594e-06	1.8009e-06	1.81966e-06
					39.185	-2.65186e-06	-3.11785e-06	4.4876e-06	1.63639e-06	1.5028e-06
					39.1867	-2.3167e-06	-3.15728e-06	4.20637e-06	1.48518e-06	1.15599e-06
					39.1883	-1.92667e-06	-3.16902e-06	3.93925e-06	1.33994e-06	7.93278e-07
					39.19	-1.51081e-06	-3.18405e-06	3.74963e-06	1.18353e-06	4.52292e-07
					39.1917	-1.10095e-06	-3.20678e-06	3.64115e-06	1.01373e-06	1.38235e-07
					39.1933	-7.18825e-07	-3.23432e-06	3.58654e-06	8.23683e-07	-1.44878e-07
					39.195	-3.36762e-07	-3.23355e-06	3.56536e-06	6.13777e-07	-3.62476e-07
					39.1967	0	-3.20518e-06	3.55216e-06	4.03571e-07	-4.97482e-07
					39.1983	2.32e-07	-3.12241e-06	3.52412e-06	2.16126e-07	-5.6433e-07
					39.2	5.08158e-07	-3.02384e-06	3.53233e-06	7.80203e-08	-5.62962e-07
					39.2017	8.23615e-07	-2.88527e-06	3.58206e-06	1.25142e-08	-5.30508e-07
					39.2033	1.15362e-06	-2.74951e-06	3.65618e-06	1.94698e-08	-4.95394e-07
					39.205	1.51417e-06	-2.59774e-06	3.76154e-06	1.09664e-07	-4.65261e-07
					39.2067	1.85763e-06	-2.45447e-06	3.89532e-06	2.32458e-07	-4.7173e-07
					39.2083	2.10533e-06	-2.30964e-06	3.98686e-06	3.59213e-07	-5.21622e-07
					39.21	2.25079e-06	-2.18843e-06	4.01743e-06	4.01907e-07	-5.47825e-07
					39.2117	2.29675e-06	-2.05293e-06	4.01685e-06	4.03801e-07	-5.42134e-07
					39.2133	2.22625e-06	-1.94421e-06	4.0005e-06	3.32657e-07	-5.15537e-07
					39.215	2.0353e-06	-1.84353e-06	3.96067e-06	2.2825e-07	-4.45143e-07
					39.2167	1.79006e-06	-1.72918e-06	3.92949e-06	8.37444e-08	-3.36287e-07
					39.2183	1.53066e-06	-1.58908e-06	3.88589e-06	0	-2.56393e-07
					39.22	1.28882e-06	-1.45295e-06	3.83318e-06	-3.40548e-07	-2.45665e-07
					39.2217	1.11888e-06	-1.29064e-06	3.75403e-06	-6.59696e-07	-3.07337e-07
					39.2233	1.06408e-06	-1.09949e-06	3.62098e-06	-9.24049e-07	-4.68315e-07
					39.225	1.11153e-06	-8.92408e-07	3.43499e-06	-1.0936e-06	-7.21284e-07
					39.2267	1.22379e-06	-7.14919e-07	3.25247e-06	-1.20884e-06	-1.03021e-06
					39.2283	1.33289e-06	-6.04223e-07	3.03577e-06	-1.2235e-06	-1.3585e-06
					39.23	1.41885e-06	-5.75384e-07	2.78859e-06	-1.19215e-06	-1.73883e-06
					39.2317	1.46571e-06	-6.45984e-07	2.59412e-06	-1.15339e-06	-2.13841e-06
					39.2333	1.43481e-06	-8.26829e-07	2.463e-06	-1.12675e-06	-2.55801e-06
					39.235	1.35976e-06	-1.06551e-06	2.37917e-06	-1.11919e-06	-3.03896e-06
					39.2367	1.31852e-06	-1.2857e-06	2.38697e-06	-1.12584e-06	-3.62111e-06
					39.2383	1.30332e-06	-1.4249e-06	2.49599e-06	-1.1293e-06	-4.22263e-06
					39.24	1.29938e-06	-1.45923e-06	2.63806e-06	-1.13494e-06	-4.83854e-06
					39.2417	1.36574e-06	-1.34413e-06	2.80689e-06	-1.14249e-06	-5.45487e-06
					39.2433	1.47784e-06	-1.07538e-06	3.00598e-06	-1.16214e-06	-6.00069e-06
					39.245	1.60539e-06	-7.0057e-07	3.17984e-06	-1.18439e-06	-6.40607e-06
					39.2467	1.73495e-06	-2.9691e-07	3.32756e-06	-1.20104e-06	-6.71914e-06
					39.2483	1.86965e-06	1.13105e-07	3.44996e-06	-1.21589e-06	-6.98389e-06
					39.25	2.00251e-06	4.69244e-07	3.50131e-06	-1.24284e-06	-7.23362e-06
					39.2517	2.14197e-06	7.28024e-07	3.45381e-06	-1.26269e-06	-7.52699e-06
					39.2533	2.25437e-06	8.72079e-07	3.35877e-06	-1.28544e-06	-7.86863e-06
					39.255	2.33882e-06	9.18799e-07	3.22508e-06	-1.29539e-06	-8.24937e-06
					39.2567	2.40128e-06	8.84629e-07	3.08659e-06	-1.26864e-06	-8.62132e-06
					39.2583	2.42858e-06	8.29384e-07	3.00316e-06	-1.22039e-06	-8.93265e-06
					39.26	2.38834e-06	7.90574e-07	2.96827e-06	-1.15084e-06	-9.16865e-06
					39.2617	2.3244e-06	8.28613e-07	2.99014e-06	-1.08349e-06	-9.35946e-06
					39.2633	2.2619e-06	9.27348e-07	3.08716e-06	-1.06354e-06	-9.46515e-06
					39.265	2.20106e-06	1.07749e-06	3.26507e-06	-1.11129e-06	-9.48726e-06
					39.2667	2.13271e-06	1.25573e-06	3.48986e-06	-1.16804e-06	-9.45371e-06
					39.2683	2.11801e-06	1.46477e-06	3.8162e-06	-1.25049e-06	-9.33669e-06
					39.27	2.16727e-06	1.67688e-06	4.21159e-06	-1.32664e-06	-9.15054e-06
					39.2717	2.27193e-06	1.91261e-06	4.60124e-06	-1.37808e-06	-8.97728e-06
					39.2733	2.43133e-06	2.21462e-06	4.9549e-06	-1.37304e-06	-8.8243e-06
					39.275	2.66159e-06	2.55832e-06	5.30215e-06	-1.33999e-06	-8.72904e-06
					39.2767	2.92684e-06	2.91202e-06	5.61489e-06	-1.25963e-06	-8.70383e-06
					39.2783	3.18134e-06	3.2619e-06	5.89537e-06	-1.16879e-06	-8.74248e-06
					39.28	3.4261e-06	3.62061e-06	6.16263e-06	-1.05263e-06	-8.83476e-06
					39.2817	3.66836e-06	3.90718e-06	6.4296e-06	-9.51783e-07	-8.99703e-06
					39.2833	3.89086e-06	4.11889e-06	6.67124e-06	-8.81336e-07	-9.17862e-06
					39.285	4.11372e-06	4.26486e-06	6.84264e-06	-8.53084e-07	-9.38848e-06
					39.2867	4.35807e-06	4.32129e-06	6.91533e-06	-8.48032e-07	-9.59672e-06
					39.2883	4.64147e-06	4.27589e-06	6.93244e-06	-8.68985e-07	-9.72533e-06
					39.29	4.97593e-06	4.14636e-06	6.87211e-06	-9.00333e-07	-9.7683e-06
					39.2917	5.34509e-06	3.97876e-06	6.73032e-06	-9.1708e-07	-9.73791e-06
					39.2933	5.70279e-06	3.78445e-06	6.53414e-06	-8.95833e-07	-9.62335e-06
					39.295	6.05525e-06	3.6135e-06	6.32793e-06	-8.10681e-07	-9.45936e-06
					39.2967	6.3753e-06	3.46542e-06	6.06059e-06	-6.70729e-07	-9.31062e-06
					39.2983	6.6424e-06	3.36158e-06	5.70666e-06	-4.83082e-07	-9.18182e-06
					39.3	6.89066e-06	3.27561e-06	5.29753e-06	-2.7273e-07	-9.09371e-06
					39.3017	7.15932e-06	3.17601e-06	4.85229e-06	-1.01778e-07	-9.06143e-06
					39.3033	7.42352e-06	3.01965e-06	4.35317e-06	5.16871e-09	-9.09025e-06
					39.305	7.67928e-06	2.82842e-06	3.84731e-06	3.44208e-08	-9.18128e-06
					39.3067	7.88443e-06	2.59456e-06	3.44178e-06	-1.92272e-08	-9.36155e-06
					39.3083	8.02333e-06	2.33348e-06	3.13573e-06	-1.3198e-07	-9.62743e-06
					39.31	8.09749e-06	2.09909e-06	2.93292e-06	-2.52428e-07	-9.99589e-06
					39.3117	8.14605e-06	1.96294e-06	2.81879e-06	-3.82876e-07	-1.04417e-05
					39.3133	8.15485e-06	1.8977e-06	2.78588e-06	-4.90029e-07	-1.09355e-05
					39.315	8.17131e-06	1.94884e-06	2.74753e-06	-5.15977e-07	-1.14025e-05
					39.3167	8.19166e-06	2.0899e-06	2.65922e-06	-4.86825e-07	-1.18057e-05
					39.3183	8.20906e-06	2.30535e-06	2.50151e-06	-3.91578e-07	-1.21067e-05
					39.32	8.17412e-06	2.51689e-06	2.3304e-06	-2.27326e-07	-1.23266e-05
					39.3217	8.10778e-06	2.72586e-06	2.12546e-06	-2.97739e-08	-1.24388e-05
					39.3233	8.03758e-06	2.90483e-06	1.90383e-06	1.55573e-07	-1.24845e-05
					39.325	7.96904e-06	3.05305e-06	1.69474e-06	3.41025e-07	-1.2477e-05
					39.3267	7.893e-06	3.13232e-06	1.49726e-06	5.01677e-07	-1.24005e-05
					39.3283	7.8577e-06	3.1786e-06	1.24153e-06	6.33324e-07	-1.22368e-05
					39.33	7.88875e-06	3.17828e-06	9.90549e-07	7.80676e-07	-1.20768e-05
					39.3317	7.91121e-06	3.08685e-06	7.65964e-07	9.24028e-07	-1.19178e-05
					39.3333	7.90051e-06	2.9154e-06	5.70937e-07	1.05418e-06	-1.17758e-05
					39.335	7.85657e-06	2.69527e-06	4.40953e-07	1.18373e-06	-1.16893e-05
					39.3367	7.75633e-06	2.41082e-06	4.17569e-07	1.30628e-06	-1.16773e-05
					39.3383	7.58443e-06	2.10928e-06	3.97742e-07	1.40363e-06	-1.16804e-05
					39.34	7.41208e-06	1.84735e-06	3.47658e-07	1.51248e-06	-1.17092e-05
					39.3417	7.28904e-06	1.66244e-06	2.45973e-07	1.67143e-06	-1.1771e-05
					39.3433	7.19004e-06	1.58229e-06	5.71462e-08	1.87178e-06	-1.18577e-05
					39.345	7.1007e-06	1.6082e-06	-2.38838e-07	2.13193e-06	-1.19154e-05
					39.3467	6.98916e-06	1.70835e-06	-5.77022e-07	2.43208e-06	-1.19479e-05
					39.3483	6.80566e-06	1.83549e-06	-9.19049e-07	2.71903e-06	-1.19126e-05
					39.35	6.54391e-06	1.91331e-06	-1.22343e-06	2.95058e-06	-1.17938e-05
					39.3517	6.27717e-06	1.89127e-06	-1.47882e-06	3.13803e-06	-1.15964e-05
					39.3533	6.06087e-06	1.79013e-06	-1.65664e-06	3.27618e-06	-1.13816e-05
					39.355	5.94623e-06	1.62036e-06	-1.75223e-06	3.35483e-06	-1.11531e-05
					39.3567	5.98239e-06	1.41088e-06	-1.79961e-06	3.40038e-06	-1.09623e-05
					39.3583	6.13839e-06	1.17703e-06	-1.83914e-06	3.40693e-06	-1.08076e-05
					39.36	6.36624e-06	9.27514e-07	-1.86352e-06	3.35018e-06	-1.06649e-05
					39.3617	6.6203e-06	6.87504e-07	-1.87481e-06	3.21913e-06	-1.0502e-05
					39.3633	6.8706e-06	4.39069e-07	-1.90014e-06	3.05598e-06	-1.0319e-05
					39.365	7.07906e-06	1.88089e-07	-1.90722e-06	2.88133e-06	-1.01225e-05
					39.3667	7.23582e-06	1.55857e-09	-1.8831e-06	2.71469e-06	-9.90468e-06
					39.3683	7.33582e-06	-9.32863e-08	-1.83333e-06	2.57593e-06	-9.69686e-06
					39.37	7.40937e-06	-1.39067e-07	-1.77852e-06	2.48459e-06	-9.50863e-06
					39.3717	7.43503e-06	-1.03567e-07	-1.7286e-06	2.39374e-06	-9.36301e-06
					39.3733	7.39943e-06	-1.80818e-08	-1.71043e-06	2.28508e-06	-9.24224e-06
					39.375	7.37729e-06	7.33579e-08	-1.69411e-06	2.17854e-06	-9.18272e-06
					39.3767	7.35485e-06	1.62548e-07	-1.70349e-06	2.05629e-06	-9.1815e-06
					39.3783	7.30285e-06	2.48903e-07	-1.72032e-06	1.87624e-06	-9.26394e-06
					39.38	7.2703e-06	3.03822e-07	-1.70771e-06	1.65769e-06	-9.42374e-06
					39.3817	7.31806e-06	3.65782e-07	-1.64539e-06	1.42154e-06	-9.66396e-06
					39.3833	7.39906e-06	4.35927e-07	-1.57482e-06	1.14099e-06	-9.95036e-06
					39.385	7.59612e-06	4.77117e-07	-1.4665e-06	8.37038e-07	-1.02797e-05
					39.3867	7.85658e-06	4.66007e-07	-1.34889e-06	5.8329e-07	-1.06321e-05
					39.3883	8.11088e-06	4.09992e-07	-1.24971e-06	4.29337e-07	-1.10136e-05
					39.39	8.27704e-06	3.01202e-07	-1.21e-06	3.47489e-07	-1.14188e-05
					39.3917	8.32499e-06	1.33481e-07	-1.25228e-06	3.38042e-07	-1.18669e-05
					39.3933	8.14849e-06	-3.24936e-08	-1.41371e-06	3.76789e-07	-1.23235e-05
					39.395	7.83705e-06	-1.23194e-07	-1.68179e-06	4.06541e-07	-1.27504e-05
					39.3967	7.44611e-06	-1.49174e-07	-2.06518e-06	3.57493e-07	-1.30924e-05
					39.3983	7.03761e-06	-1.30549e-07	-2.5282e-06	2.3684e-07	-1.33227e-05
					39.4	6.64687e-06	-5.45194e-08	-3.01139e-06	5.58917e-08	-1.34274e-05
					39.4017	6.32362e-06	1.11604e-08	-3.46307e-06	-1.33056e-07	-1.34451e-05
					39.4033	6.03812e-06	2.12355e-08	-3.8593e-06	-3.19109e-07	-1.34091e-05
					39.405	5.80248e-06	6.81518e-09	-4.14368e-06	-4.63357e-07	-1.33703e-05
					39.4067	5.59954e-06	-5.09511e-09	-4.31627e-06	-5.28105e-07	-1.33414e-05
					39.4083	5.43304e-06	0	-4.3984e-06	-5.18858e-07	-1.3309e-05
					39.41	5.3319e-06	1.90432e-07	-4.41738e-06	-5.01106e-07	-1.32386e-05
					39.4117	5.29195e-06	4.83383e-07	-4.41066e-06	-4.83154e-07	-1.31336e-05
					39.4133	5.25555e-06	8.2922e-07	-4.42889e-06	-4.59107e-07	-1.29869e-05
					39.415	5.19591e-06	1.17086e-06	-4.49447e-06	-4.80455e-07	-1.28214e-05
					39.4167	5.09027e-06	1.45635e-06	-4.59886e-06	-5.31703e-07	-1.26641e-05
					39.4183	4.82647e-06	1.57055e-06	-4.70819e-06	-5.76856e-07	-1.25613e-05
					39.42	4.43143e-06	1.4881e-06	-4.78487e-06	-5.96004e-07	-1.25048e-05
					39.4217	3.97918e-06	1.24466e-06	-4.79955e-06	-6.17452e-07	-1.24716e-05
					39.4233	3.50918e-06	9.26359e-07	-4.70568e-06	-6.09005e-07	-1.24372e-05
					39.425	3.09354e-06	5.97641e-07	-4.50627e-06	-6.17953e-07	-1.24022e-05
					39.4267	2.8876e-06	3.66482e-07	-4.25705e-06	-6.45001e-07	-1.23525e-05
					39.4283	2.8758e-06	2.63019e-07	-3.98688e-06	-7.11954e-07	-1.23061e-05
					39.43	3.00756e-06	2.64631e-07	-3.72886e-06	-8.13102e-07	-1.22998e-05
					39.4317	3.27471e-06	3.28382e-07	-3.51945e-06	-9.3895e-07	-1.23613e-05
					39.4333	3.56011e-06	3.66899e-07	-3.36057e-06	-1.0572e-06	-1.24921e-05
					39.435	3.78367e-06	2.9932e-07	-3.21836e-06	-1.16895e-06	-1.2662e-05
					39.4367	3.95393e-06	1.01052e-07	-3.08474e-06	-1.2264e-06	-1.28416e-05
					39.4383	4.07913e-06	-2.30972e-07	-2.94037e-06	-1.22585e-06	-1.29866e-05
					39.44	4.17309e-06	-6.9563e-07	-2.78025e-06	-1.1848e-06	-1.30563e-05
					39.4417	4.31215e-06	-1.23643e-06	-2.61444e-06	-1.10485e-06	-1.30052e-05
					39.4433	4.48504e-06	-1.76534e-06	-2.45706e-06	-9.759e-07	-1.2861e-05
					39.445	4.6646e-06	-2.20479e-06	-2.32255e-06	-8.46948e-07	-1.26422e-05
					39.4467	4.89326e-06	-2.5282e-06	-2.20613e-06	-7.06496e-07	-1.2381e-05
					39.4483	5.14696e-06	-2.70608e-06	-2.12416e-06	-5.87249e-07	-1.20885e-05
					39.45	5.40232e-06	-2.69104e-06	-2.07324e-06	-4.83197e-07	-1.1825e-05
					39.4517	5.69738e-06	-2.5457e-06	-2.04563e-06	-4.24445e-07	-1.15914e-05
					39.4533	6.04948e-06	-2.34321e-06	-2.02815e-06	-3.95398e-07	-1.13556e-05
					39.455	6.39023e-06	-2.05175e-06	-2.02284e-06	-4.50546e-07	-1.11206e-05
					39.4567	6.71779e-06	-1.72491e-06	-2.01842e-06	-5.65694e-07	-1.09112e-05
					39.4583	7.04789e-06	-1.44104e-06	-2.00355e-06	-7.22347e-07	-1.06847e-05
					39.46	7.36045e-06	-1.16971e-06	-1.98863e-06	-9.16595e-07	-1.04252e-05
					39.4617	7.65731e-06	-9.34889e-07	-1.96582e-06	-1.14094e-06	-1.01689e-05
					39.4633	7.96561e-06	-8.03463e-07	-1.94235e-06	-1.3253e-06	-9.89318e-06
					39.465	8.26466e-06	-7.78711e-07	-1.87943e-06	-1.44294e-06	-9.56156e-06
					39.4667	8.52662e-06	-8.4697e-07	-1.78311e-06	-1.54099e-06	-9.19059e-06
					39.4683	8.70112e-06	-1.03803e-06	-1.64904e-06	-1.59334e-06	-8.80388e-06
					39.47	8.74858e-06	-1.2435e-06	-1.48692e-06	-1.61739e-06	-8.37018e-06
					39.4717	8.63644e-06	-1.42971e-06	-1.28391e-06	-1.63434e-06	-7.91322e-06
					39.4733	8.41554e-06	-1.53588e-06	-1.08664e-06	-1.65299e-06	-7.45602e-06
					39.475	8.08179e-06	-1.52904e-06	-8.9762e-07	-1.66264e-06	-7.00729e-06
					39.4767	7.68405e-06	-1.3754e-06	-6.97905e-07	-1.65279e-06	-6.531e-06
					39.4783	7.28185e-06	-1.16578e-06	-4.85132e-07	-1.61774e-06	-6.08053e-06
					39.48	6.95951e-06	-9.40382e-07	-2.54616e-07	-1.56749e-06	-5.65656e-06
					39.4817	6.68577e-06	-7.49451e-07	0	-1.52474e-06	-5.27289e-06
					39.4833	6.53467e-06	-6.12384e-07	2.59144e-07	-1.46079e-06	-4.95711e-06
					39.485	6.55362e-06	-5.69062e-07	5.33662e-07	-1.39724e-06	-4.75338e-06
					39.4867	6.72638e-06	-6.51531e-07	8.4398e-07	-1.29879e-06	-4.63534e-06
					39.4883	7.01408e-06	-8.11114e-07	1.15162e-06	-1.18744e-06	-4.59113e-06
					39.49	7.45194e-06	-1.0402e-06	1.41404e-06	-1.03799e-06	-4.62648e-06
					39.4917	7.9557e-06	-1.35726e-06	1.58716e-06	-8.58436e-07	-4.68259e-06
					39.4933	8.4772e-06	-1.70336e-06	1.6843e-06	-6.89989e-07	-4.72125e-06
					39.495	9.01075e-06	-1.98822e-06	1.68012e-06	-5.78437e-07	-4.75589e-06
					39.4967	9.5192e-06	-2.21498e-06	1.59154e-06	-4.70585e-07	-4.76305e-06
					39.4983	9.98232e-06	-2.39298e-06	1.49968e-06	-3.69438e-07	-4.72737e-06
					39.5	1.0439e-05	-2.49524e-06	1.4638e-06	-2.83586e-07	-4.72323e-06
					39.5017	1.08719e-05	-2.5978e-06	1.44222e-06	-1.32434e-07	-4.79289e-06
					39.5033	1.12722e-05	-2.71781e-06	1.41856e-06	1.10913e-07	-4.91839e-06
					39.505	1.16514e-05	-2.85216e-06	1.41948e-06	4.22365e-07	-5.15633e-06
					39.5067	1.19795e-05	-2.93662e-06	1.4252e-06	7.87917e-07	-5.50646e-06
					39.5083	1.22366e-05	-2.98153e-06	1.40104e-06	1.21266e-06	-5.89216e-06
					39.51	1.24125e-05	-2.93798e-06	1.38266e-06	1.63282e-06	-6.2642e-06
					39.5117	1.24729e-05	-2.85194e-06	1.39428e-06	2.02327e-06	-6.59752e-06
					39.5133	1.2449e-05	-2.75775e-06	1.42782e-06	2.37071e-06	-6.84557e-06
					39.515	1.23585e-05	-2.6834e-06	1.45534e-06	2.67367e-06	-7.00349e-06
					39.5167	1.22365e-05	-2.56566e-06	1.49226e-06	2.91562e-06	-7.06494e-06
					39.5183	1.21365e-05	-2.40977e-06	1.5323e-06	3.12177e-06	-7.06948e-06
					39.52	1.21324e-05	-2.19522e-06	1.55662e-06	3.32172e-06	-7.04634e-06
					39.5217	1.22099e-05	-1.92698e-06	1.56704e-06	3.53237e-06	-7.00776e-06
					39.5233	1.2389e-05	-1.67489e-06	1.56748e-06	3.77332e-06	-6.93077e-06
					39.525	1.26361e-05	-1.56474e-06	1.5442e-06	4.05767e-06	-6.86165e-06
					39.5267	1.29348e-05	-1.6114e-06	1.49952e-06	4.35872e-06	-6.76266e-06
					39.5283	1.32501e-05	-1.79381e-06	1.46556e-06	4.64787e-06	-6.63697e-06
					39.53	1.35561e-05	-2.03286e-06	1.41018e-06	4.89442e-06	-6.4847e-06
					39.5317	1.38293e-05	-2.23052e-06	1.3288e-06	5.08377e-06	-6.32909e-06
					39.5333	1.40652e-05	-2.30653e-06	1.24164e-06	5.19442e-06	-6.15282e-06
					39.535	1.42359e-05	-2.23219e-06	1.17016e-06	5.28677e-06	-5.98007e-06
					39.5367	1.4354e-05	-2.02104e-06	1.11128e-06	5.37742e-06	-5.80271e-06
					39.5383	1.44256e-05	-1.78845e-06	1.08462e-06	5.50667e-06	-5.64168e-06
					39.54	1.44589e-05	-1.58341e-06	1.12174e-06	5.66642e-06	-5.51585e-06
					39.5417	1.4471e-05	-1.38446e-06	1.20316e-06	5.87487e-06	-5.44864e-06
					39.5433	1.44971e-05	-1.20647e-06	1.332e-06	6.09112e-06	-5.4486e-06
					39.545	1.45131e-05	-1.04713e-06	1.50572e-06	6.30377e-06	-5.51607e-06
					39.5467	1.45783e-05	-8.32984e-07	1.73254e-06	6.47543e-06	-5.62946e-06
					39.5483	1.47133e-05	-5.75088e-07	1.98678e-06	6.61577e-06	-5.77493e-06
					39.55	1.49481e-05	-3.29346e-07	2.2776e-06	6.72902e-06	-5.91795e-06
					39.5517	1.52441e-05	-1.12204e-07	2.53782e-06	6.82568e-06	-6.06427e-06
					39.5533	1.56398e-05	2.76922e-08	2.75026e-06	6.91262e-06	-6.22654e-06
					39.555	1.60815e-05	7.38338e-08	2.88018e-06	6.99178e-06	-6.40321e-06
					39.5567	1.65198e-05	3.43754e-08	2.96009e-06	7.06913e-06	-6.59656e-06
					39.5583	1.6893e-05	-7.46281e-08	2.95824e-06	7.14857e-06	-6.80755e-06
					39.56	1.72508e-05	-2.40986e-07	2.93676e-06	7.20943e-06	-7.01656e-06
					39.5617	1.75705e-05	-3.59945e-07	2.90107e-06	7.27968e-06	-7.1764e-06
					39.5633	1.78615e-05	-4.56248e-07	2.91252e-06	7.38173e-06	-7.29647e-06
					39.565	1.81835e-05	-5.37107e-07	2.92454e-06	7.52268e-06	-7.34829e-06
					39.5667	1.85653e-05	-6.33965e-07	2.97985e-06	7.69293e-06	-7.34777e-06
					39.5683	1.89393e-05	-7.43069e-07	3.0727e-06	7.90758e-06	-7.27486e-06
					39.57	1.92803e-05	-9.34427e-07	3.19422e-06	8.12043e-06	-7.16946e-06
					39.5717	1.95647e-05	-1.13439e-06	3.31193e-06	8.32928e-06	-7.03002e-06
					39.5733	1.97853e-05	-1.29689e-06	3.44828e-06	8.50643e-06	-6.9016e-06
					39.575	1.99465e-05	-1.35115e-06	3.5997e-06	8.66468e-06	-6.81081e-06
					39.5767	2.00887e-05	-1.31611e-06	3.73851e-06	8.78683e-06	-6.82336e-06
					39.5783	2.01937e-05	-1.19931e-06	3.88006e-06	8.86948e-06	-6.96241e-06
					39.58	2.02931e-05	-1.05867e-06	4.02128e-06	8.91523e-06	-7.23223e-06
					39.5817	2.03504e-05	-9.58626e-07	4.14829e-06	8.93848e-06	-7.59722e-06
					39.5833	2.03779e-05	-9.37929e-07	4.24134e-06	8.90383e-06	-8.04901e-06
					39.585	2.03738e-05	-9.91188e-07	4.32166e-06	8.83298e-06	-8.49829e-06
					39.5867	2.04302e-05	-1.10945e-06	4.37727e-06	8.76193e-06	-8.9095e-06
					39.5883	2.05372e-05	-1.29535e-06	4.41792e-06	8.66978e-06	-9.26153e-06
					39.59	2.06623e-05	-1.49951e-06	4.50473e-06	8.56063e-06	-9.55129e-06
					39.5917	2.07445e-05	-1.72617e-06	4.67155e-06	8.45209e-06	-9.72396e-06
					39.5933	2.07707e-05	-1.92617e-06	4.9093e-06	8.31193e-06	-9.83799e-06
					39.595	2.06704e-05	-2.04473e-06	5.23491e-06	8.16168e-06	-9.8734e-06
					39.5967	2.04469e-05	-2.06329e-06	5.59963e-06	8.02214e-06	-9.84986e-06
					39.5983	2.01669e-05	-2.03319e-06	5.95308e-06	7.87768e-06	-9.77279e-06
					39.6	1.99205e-05	-1.93825e-06	6.23389e-06	7.72814e-06	-9.67234e-06
					39.6017	1.97203e-05	-1.84831e-06	6.43011e-06	7.59379e-06	-9.55093e-06
					39.6033	1.95873e-05	-1.86751e-06	6.52726e-06	7.41503e-06	-9.44119e-06
					39.605	1.94968e-05	-2.00317e-06	6.59367e-06	7.16219e-06	-9.33695e-06
					39.6067	1.943e-05	-2.22353e-06	6.59319e-06	6.83604e-06	-9.26218e-06
					39.6083	1.93041e-05	-2.55793e-06	6.59644e-06	6.47119e-06	-9.22593e-06
					39.61	1.91234e-05	-2.97089e-06	6.60785e-06	6.12164e-06	-9.2266e-06
					39.6117	1.88908e-05	-3.37845e-06	6.62657e-06	5.82239e-06	-9.29027e-06
					39.6133	1.86453e-05	-3.75085e-06	6.61442e-06	5.60004e-06	-9.41804e-06
					39.615	1.8386e-05	-4.05371e-06	6.63613e-06	5.50079e-06	-9.57876e-06
					39.6167	1.81631e-05	-4.24537e-06	6.66575e-06	5.49154e-06	-9.79661e-06
					39.6183	1.79673e-05	-4.33007e-06	6.7048e-06	5.48639e-06	-1.00686e-05
					39.62	1.77757e-05	-4.30113e-06	6.75101e-06	5.46974e-06	-1.03267e-05
					39.6217	1.75292e-05	-4.18819e-06	6.80243e-06	5.41729e-06	-1.0566e-05
					39.6233	1.72186e-05	-4.03029e-06	6.80437e-06	5.27124e-06	-1.08204e-05
					39.625	1.68475e-05	-3.81245e-06	6.72639e-06	5.03659e-06	-1.10514e-05
					39.6267	1.64051e-05	-3.56061e-06	6.58481e-06	4.76504e-06	-1.12167e-05
					39.6283	1.59318e-05	-3.30451e-06	6.39805e-06	4.46909e-06	-1.13546e-05
					39.63	1.55104e-05	-3.08837e-06	6.19427e-06	4.20184e-06	-1.14808e-05
					39.6317	1.51551e-05	-2.92493e-06	6.04469e-06	4.00329e-06	-1.15734e-05
					39.6333	1.48361e-05	-2.88813e-06	6.00473e-06	3.88364e-06	-1.16411e-05
					39.635	1.46091e-05	-2.91419e-06	6.09565e-06	3.82269e-06	-1.17279e-05
					39.6367	1.44443e-05	-3.03995e-06	6.31787e-06	3.81605e-06	-1.18218e-05
					39.6383	1.42779e-05	-3.19345e-06	6.64281e-06	3.81579e-06	-1.19023e-05
					39.64	1.41183e-05	-3.33511e-06	6.99113e-06	3.79654e-06	-1.19674e-05
					39.6417	1.4016e-05	-3.39977e-06	7.29465e-06	3.7712e-06	-1.20117e-05
					39.6433	1.39091e-05	-3.42137e-06	7.49689e-06	3.75934e-06	-1.2008e-05
					39.645	1.38281e-05	-3.34423e-06	7.57331e-06	3.7537e-06	-1.19515e-05
					39.6467	1.38289e-05	-3.20709e-06	7.54203e-06	3.77805e-06	-1.18483e-05
					39.6483	1.39286e-05	-3.04839e-06	7.46097e-06	3.85059e-06	-1.1681e-05
					39.65	1.41005e-05	-2.91175e-06	7.38769e-06	3.94425e-06	-1.14213e-05
					39.6517	1.43676e-05	-2.81431e-06	7.33631e-06	4.01e-06	-1.10725e-05
					39.6533	1.46863e-05	-2.78601e-06	7.32255e-06	4.04775e-06	-1.06654e-05
					39.655	1.5012e-05	-2.81017e-06	7.33367e-06	4.0474e-06	-1.02122e-05
					39.6567	1.52623e-05	-2.83183e-06	7.35319e-06	3.99275e-06	-9.76102e-06
					39.6583	1.5394e-05	-2.86103e-06	7.34883e-06	3.8883e-06	-9.40791e-06
					39.66	1.54133e-05	-2.91289e-06	7.33155e-06	3.78635e-06	-9.20847e-06
					39.6617	1.53606e-05	-2.96825e-06	7.30297e-06	3.7163e-06	-9.16136e-06
					39.6633	1.52649e-05	-3.02185e-06	7.23101e-06	3.67625e-06	-9.27337e-06
					39.665	1.52228e-05	-3.13281e-06	7.09143e-06	3.6519e-06	-9.49678e-06
					39.6667	1.52887e-05	-3.23327e-06	6.89775e-06	3.60425e-06	-9.75037e-06
					39.6683	1.5493e-05	-3.29837e-06	6.63269e-06	3.5072e-06	-9.98043e-06
					39.67	1.58216e-05	-3.34323e-06	6.31581e-06	3.30755e-06	-1.01435e-05
					39.6717	1.62501e-05	-3.37699e-06	6.00123e-06	3.0317e-06	-1.01892e-05
					39.6733	1.67368e-05	-3.37939e-06	5.73047e-06	2.70765e-06	-1.01751e-05
					39.675	1.72722e-05	-3.40605e-06	5.49759e-06	2.3971e-06	-1.01693e-05
					39.6767	1.77923e-05	-3.43591e-06	5.33131e-06	2.11215e-06	-1.01795e-05
					39.6783	1.8299e-05	-3.46041e-06	5.19095e-06	1.8903e-06	-1.02439e-05
					39.68	1.88014e-05	-3.48317e-06	5.07047e-06	1.70165e-06	-1.04061e-05
					39.6817	1.92696e-05	-3.47923e-06	4.93139e-06	1.53081e-06	-1.06183e-05
					39.6833	1.96766e-05	-3.37193e-06	4.81543e-06	1.34985e-06	-1.08116e-05
					39.685	2.00803e-05	-3.17689e-06	4.70125e-06	1.1676e-06	-1.09762e-05
					39.6867	2.04546e-05	-2.89315e-06	4.58367e-06	9.79456e-07	-1.10853e-05
					39.6883	2.07918e-05	-2.52946e-06	4.46921e-06	7.85703e-07	-1.11513e-05
					39.69	2.11382e-05	-2.14661e-06	4.38283e-06	6.02656e-07	-1.11612e-05
					39.6917	2.15296e-05	-1.81647e-06	4.26585e-06	4.47708e-07	-1.11214e-05
					39.6933	2.19232e-05	-1.54018e-06	4.13879e-06	3.11455e-07	-1.10522e-05
					39.695	2.22998e-05	-1.34303e-06	4.06431e-06	2.07707e-07	-1.09737e-05
					39.6967	2.26353e-05	-1.19389e-06	4.01243e-06	1.51059e-07	-1.08312e-05
					39.6983	2.28972e-05	-1.0402e-06	3.96337e-06	1.01906e-07	-1.06514e-05
					39.7	2.30585e-05	-9.09554e-07	3.92489e-06	4.94577e-08	-1.04498e-05
					39.7017	2.30998e-05	-8.50312e-07	3.87601e-06	-3.95902e-08	-1.02212e-05
					39.7033	2.30932e-05	-8.38016e-07	3.76955e-06	-2.03843e-07	-9.96989e-06
					39.705	2.30916e-05	-9.26474e-07	3.62207e-06	-4.85091e-07	-9.76059e-06
					39.7067	2.31128e-05	-1.10943e-06	3.41388e-06	-8.20839e-07	-9.6239e-06
					39.7083	2.31612e-05	-1.34394e-06	3.14843e-06	-1.21889e-06	-9.55632e-06
					39.71	2.33133e-05	-1.56999e-06	2.82775e-06	-1.64294e-06	-9.53471e-06
					39.7117	2.35504e-05	-1.75455e-06	2.46266e-06	-2.07409e-06	-9.55169e-06
					39.7133	2.38282e-05	-1.86956e-06	2.01161e-06	-2.46654e-06	-9.55712e-06
					39.715	2.41552e-05	-1.95971e-06	1.55783e-06	-2.87089e-06	-9.50393e-06
					39.7167	2.45356e-05	-1.99837e-06	1.11264e-06	-3.23374e-06	-9.42013e-06
					39.7183	2.49031e-05	-2.02548e-06	6.85489e-07	-3.53919e-06	-9.35151e-06
					39.72	2.52281e-05	-2.10484e-06	2.92806e-07	-3.76334e-06	-9.3343e-06
					39.7217	2.55649e-05	-2.19359e-06	-1.37763e-08	-3.87469e-06	-9.41044e-06
					39.7233	2.58551e-05	-2.2678e-06	-2.95432e-07	-3.83004e-06	-9.62444e-06
					39.725	2.61004e-05	-2.35816e-06	-5.50914e-07	-3.72839e-06	-9.93006e-06
					39.7267	2.63339e-05	-2.42841e-06	-7.70197e-07	-3.58043e-06	-1.0303e-05
					39.7283	2.6575e-05	-2.44072e-06	-9.60352e-07	-3.41999e-06	-1.06827e-05
					39.73	2.67649e-05	-2.43728e-06	-1.12353e-06	-3.31724e-06	-1.10371e-05
					39.7317	2.69875e-05	-2.39143e-06	-1.21312e-06	-3.30908e-06	-1.13004e-05
					39.7333	2.72113e-05	-2.29264e-06	-1.22047e-06	-3.32084e-06	-1.14934e-05
					39.735	2.73905e-05	-2.1281e-06	-1.16215e-06	-3.36238e-06	-1.15994e-05
					39.7367	2.75014e-05	-1.92045e-06	-1.03464e-06	-3.41933e-06	-1.16095e-05
					39.7383	2.75606e-05	-1.67026e-06	-8.27293e-07	-3.47169e-06	-1.15325e-05
					39.74	2.75117e-05	-1.42352e-06	-5.88675e-07	-3.50753e-06	-1.14188e-05
					39.7417	2.7364e-05	-1.23117e-06	-3.33858e-07	-3.53288e-06	-1.12645e-05
					39.7433	2.71665e-05	-1.14358e-06	-7.33132e-08	-3.52093e-06	-1.1099e-05
					39.745	2.69445e-05	-1.16424e-06	1.71304e-07	-3.46278e-06	-1.09934e-05
					39.7467	2.6689e-05	-1.31269e-06	3.52222e-07	-3.32333e-06	-1.09795e-05
					39.7483	2.64028e-05	-1.5807e-06	4.47666e-07	-3.10018e-06	-1.10601e-05
					39.75	2.61378e-05	-1.90756e-06	4.62184e-07	-2.81713e-06	-1.12364e-05
					39.7517	2.58982e-05	-2.24792e-06	4.29102e-07	-2.52728e-06	-1.15174e-05
					39.7533	2.56723e-05	-2.55662e-06	3.34446e-07	-2.27383e-06	-1.18593e-05
					39.755	2.54778e-05	-2.78498e-06	1.87064e-07	-2.12438e-06	-1.22139e-05
					39.7567	2.53105e-05	-2.90394e-06	4.96814e-08	-2.10243e-06	-1.2539e-05
					39.7583	2.51049e-05	-2.92184e-06	-8.88742e-08	-2.18968e-06	-1.28839e-05
					39.76	2.4825e-05	-2.8556e-06	-2.38657e-07	-2.36153e-06	-1.32049e-05
					39.7617	2.44617e-05	-2.70476e-06	-3.75239e-07	-2.56058e-06	-1.34785e-05
					39.7633	2.40366e-05	-2.50316e-06	-4.79295e-07	-2.71273e-06	-1.36787e-05
					39.765	2.35985e-05	-2.31222e-06	-5.68777e-07	-2.77008e-06	-1.38225e-05
					39.7667	2.32159e-05	-2.17218e-06	-6.08659e-07	-2.76463e-06	-1.3834e-05
					39.7683	2.29187e-05	-2.08298e-06	-5.98015e-07	-2.69828e-06	-1.37417e-05
					39.77	2.27344e-05	-2.12944e-06	-5.37897e-07	-2.60973e-06	-1.36051e-05
					39.7717	2.26328e-05	-2.3123e-06	-4.2528e-07	-2.52807e-06	-1.34812e-05
					39.7733	2.25383e-05	-2.5377e-06	-2.82335e-07	-2.50743e-06	-1.3399e-05
					39.775	2.24141e-05	-2.77636e-06	-1.42318e-07	-2.49368e-06	-1.33711e-05
					39.7767	2.22372e-05	-3.04392e-06	0	-2.49992e-06	-1.33996e-05
					39.7783	2.20116e-05	-3.29682e-06	8.1683e-08	-2.51298e-06	-1.34516e-05
					39.78	2.17498e-05	-3.50698e-06	1.90517e-07	-2.53672e-06	-1.35042e-05
					39.7817	2.1573e-05	-3.72134e-06	3.5875e-07	-2.53627e-06	-1.35373e-05
					39.7833	2.15287e-05	-3.90944e-06	5.86733e-07	-2.53983e-06	-1.35721e-05
					39.785	2.16316e-05	-4.0279e-06	8.27467e-07	-2.50767e-06	-1.35541e-05
					39.7867	2.18776e-05	-4.03606e-06	1.0313e-06	-2.44652e-06	-1.34751e-05
					39.7883	2.22752e-05	-3.92136e-06	1.17298e-06	-2.36007e-06	-1.33492e-05
					39.79	2.26985e-05	-3.66852e-06	1.23672e-06	-2.26612e-06	-1.31375e-05
					39.7917	2.30778e-05	-3.31998e-06	1.23965e-06	-2.18697e-06	-1.28091e-05
					39.7933	2.34228e-05	-2.93268e-06	1.22773e-06	-2.16182e-06	-1.24417e-05
					39.795	2.36823e-05	-2.51914e-06	1.22097e-06	-2.19807e-06	-1.20519e-05
					39.7967	2.37863e-05	-2.1074e-06	1.2263e-06	-2.31982e-06	-1.16171e-05
					39.7983	2.37878e-05	-1.7402e-06	1.21228e-06	-2.47957e-06	-1.12057e-05
					39.8	2.36915e-05	-1.39536e-06	1.17582e-06	-2.67872e-06	-1.08522e-05
					39.8017	2.34805e-05	-1.04742e-06	1.11565e-06	-2.90047e-06	-1.05305e-05
					39.8033	2.31984e-05	-7.34221e-07	1.05703e-06	-3.11082e-06	-1.01963e-05
					39.805	2.29446e-05	-4.7718e-07	1.02517e-06	-3.28077e-06	-9.87212e-06
					39.8067	2.27443e-05	-2.64738e-07	1.0565e-06	-3.47242e-06	-9.50806e-06
					39.8083	2.26304e-05	-1.03542e-07	1.15188e-06	-3.66887e-06	-9.15703e-06
					39.81	2.2598e-05	0	1.27412e-06	-3.85692e-06	-8.8328e-06
					39.8117	2.26369e-05	-1.23197e-07	1.39605e-06	-4.06367e-06	-8.61531e-06
					39.8133	2.27136e-05	-2.5104e-07	1.49723e-06	-4.27292e-06	-8.51095e-06
					39.815	2.27963e-05	-3.58937e-07	1.57947e-06	-4.45697e-06	-8.5489e-06
					39.8167	2.28807e-05	-4.64235e-07	1.6157e-06	-4.58631e-06	-8.63737e-06
					39.8183	2.30332e-05	-5.26477e-07	1.60188e-06	-4.66397e-06	-8.74361e-06
					39.82	2.32878e-05	-5.95975e-07	1.55072e-06	-4.67602e-06	-8.83346e-06
					39.8217	2.36382e-05	-6.96372e-07	1.45855e-06	-4.64826e-06	-8.90029e-06
					39.8233	2.408e-05	-8.73515e-07	1.30143e-06	-4.57742e-06	-8.95556e-06
					39.825	2.45817e-05	-1.13801e-06	1.10167e-06	-4.48986e-06	-9.03043e-06
					39.8267	2.50702e-05	-1.54711e-06	9.395e-07	-4.37811e-06	-9.13293e-06
					39.8283	2.55187e-05	-2.02125e-06	8.08283e-07	-4.29167e-06	-9.26963e-06
					39.83	2.59217e-05	-2.49445e-06	7.19217e-07	-4.22881e-06	-9.41771e-06
					39.8317	2.62795e-05	-2.87715e-06	6.5745e-07	-4.20206e-06	-9.54099e-06
					39.8333	2.66032e-05	-3.12539e-06	5.92233e-07	-4.23041e-06	-9.63119e-06
					39.835	2.69021e-05	-3.21699e-06	4.74867e-07	-4.35256e-06	-9.67421e-06
					39.8367	2.71383e-05	-3.21918e-06	2.87e-07	-4.52001e-06	-9.62561e-06
					39.8383	2.73096e-05	-3.17553e-06	8.183e-09	-4.73686e-06	-9.47911e-06
					39.84	2.7412e-05	-3.16502e-06	-2.96384e-07	-4.98441e-06	-9.24216e-06
					39.8417	2.74575e-05	-3.17882e-06	-5.4985e-07	-5.21536e-06	-8.94755e-06
					39.8433	2.74308e-05	-3.20506e-06	-7.51267e-07	-5.36941e-06	-8.65808e-06
					39.845	2.73834e-05	-3.20306e-06	-8.97633e-07	-5.44506e-06	-8.39867e-06
					39.8467	2.73417e-05	-3.22666e-06	-9.579e-07	-5.42151e-06	-8.21429e-06
					39.8483	2.73419e-05	-3.2809e-06	-9.82717e-07	-5.33436e-06	-8.14587e-06
					39.85	2.7401e-05	-3.4357e-06	-1.03798e-06	-5.25131e-06	-8.16198e-06
					39.8517	2.75554e-05	-3.7348e-06	-1.11795e-06	-5.21066e-06	-8.1968e-06
					39.8533	2.77808e-05	-4.15024e-06	-1.17427e-06	-5.20621e-06	-8.26921e-06
					39.855	2.80399e-05	-4.59814e-06	-1.22733e-06	-5.24466e-06	-8.35446e-06
					39.8567	2.82816e-05	-5.02413e-06	-1.2704e-06	-5.28001e-06	-8.40294e-06
					39.8583	2.84867e-05	-5.37028e-06	-1.27852e-06	-5.28716e-06	-8.40168e-06
					39.86	2.86262e-05	-5.55967e-06	-1.27038e-06	-5.26091e-06	-8.38845e-06
					39.8617	2.87106e-05	-5.66257e-06	-1.30165e-06	-5.20196e-06	-8.3398e-06
					39.8633	2.87572e-05	-5.68131e-06	-1.35497e-06	-5.10321e-06	-8.27076e-06
					39.865	2.88085e-05	-5.64701e-06	-1.41973e-06	-4.97926e-06	-8.20717e-06
					39.8667	2.88281e-05	-5.56871e-06	-1.4904e-06	-4.7886e-06	-8.18916e-06
					39.8683	2.88498e-05	-5.47745e-06	-1.55732e-06	-4.55936e-06	-8.20659e-06
					39.87	2.88741e-05	-5.39675e-06	-1.59268e-06	-4.3672e-06	-8.28153e-06
					39.8717	2.89209e-05	-5.37925e-06	-1.62235e-06	-4.21295e-06	-8.38239e-06
					39.8733	2.89616e-05	-5.42389e-06	-1.67577e-06	-4.13291e-06	-8.48146e-06
					39.875	2.9074e-05	-5.51609e-06	-1.82193e-06	-4.16885e-06	-8.51818e-06
					39.8767	2.92516e-05	-5.66968e-06	-2.0331e-06	-4.2908e-06	-8.47374e-06
					39.8783	2.94925e-05	-5.81463e-06	-2.31342e-06	-4.40935e-06	-8.32791e-06
					39.88	2.97661e-05	-5.92462e-06	-2.60298e-06	-4.552e-06	-8.09553e-06
					39.8817	3.01032e-05	-6.01082e-06	-2.86035e-06	-4.69525e-06	-7.82803e-06
					39.8833	3.04431e-05	-6.08946e-06	-2.99187e-06	-4.8172e-06	-7.60507e-06
					39.885	3.07386e-05	-6.17096e-06	-3.04873e-06	-4.92785e-06	-7.42793e-06
					39.8867	3.09689e-05	-6.22126e-06	-3.0306e-06	-5.0617e-06	-7.30196e-06
					39.8883	3.1157e-05	-6.2187e-06	-3.00692e-06	-5.19695e-06	-7.23481e-06
					39.89	3.12784e-05	-6.1587e-06	-2.98518e-06	-5.3266e-06	-7.20033e-06
					39.8917	3.13637e-05	-6.06839e-06	-2.95855e-06	-5.44005e-06	-7.14095e-06
					39.8933	3.14535e-05	-5.94284e-06	-2.88057e-06	-5.5203e-06	-7.08529e-06
					39.895	3.15618e-05	-5.84254e-06	-2.75553e-06	-5.57455e-06	-7.04855e-06
					39.8967	3.16578e-05	-5.79983e-06	-2.5603e-06	-5.6064e-06	-7.01067e-06
					39.8983	3.17459e-05	-5.81418e-06	-2.31492e-06	-5.62515e-06	-6.96996e-06
					39.9	3.17838e-05	-5.85857e-06	-2.08688e-06	-5.6423e-06	-6.93817e-06
					39.9017	3.17858e-05	-5.91977e-06	-1.91735e-06	-5.67945e-06	-6.90672e-06
					39.9033	3.1762e-05	-5.99661e-06	-1.82867e-06	-5.7115e-06	-6.88353e-06
					39.905	3.17209e-05	-6.07791e-06	-1.83653e-06	-5.73525e-06	-6.88844e-06
					39.9067	3.16534e-05	-6.12011e-06	-1.9471e-06	-5.7301e-06	-6.90355e-06
					39.9083	3.15983e-05	-6.12545e-06	-2.13862e-06	-5.70635e-06	-6.9465e-06
					39.91	3.15287e-05	-6.12315e-06	-2.38268e-06	-5.6342e-06	-7.00831e-06
					39.9117	3.14229e-05	-6.07014e-06	-2.63205e-06	-5.52874e-06	-7.06833e-06
					39.9133	3.1265e-05	-5.94239e-06	-2.84677e-06	-5.4003e-06	-7.14184e-06
					39.915	3.1015e-05	-5.77678e-06	-2.99973e-06	-5.26374e-06	-7.27657e-06
					39.9167	3.0635e-05	-5.58148e-06	-3.1005e-06	-5.14929e-06	-7.44566e-06
					39.9183	3.01076e-05	-5.32832e-06	-3.14992e-06	-5.08055e-06	-7.67127e-06
					39.92	2.94553e-05	-5.09512e-06	-3.17198e-06	-5.08919e-06	-7.92473e-06
					39.9217	2.87539e-05	-4.93652e-06	-3.18075e-06	-5.13574e-06	-8.17259e-06
					39.9233	2.81053e-05	-4.89616e-06	-3.19367e-06	-5.25989e-06	-8.40797e-06
					39.925	2.75578e-05	-4.94506e-06	-3.18773e-06	-5.41154e-06	-8.64473e-06
					39.9267	2.7163e-05	-5.10196e-06	-3.1556e-06	-5.58819e-06	-8.86418e-06
					39.9283	2.6921e-05	-5.2872e-06	-3.07312e-06	-5.74144e-06	-9.10499e-06
					39.93	2.67399e-05	-5.4693e-06	-2.95818e-06	-5.92049e-06	-9.36719e-06
					39.9317	2.65408e-05	-5.57289e-06	-2.78845e-06	-6.06614e-06	-9.58351e-06
					39.9333	2.62979e-05	-5.68754e-06	-2.58427e-06	-6.14419e-06	-9.74593e-06
					39.935	2.59835e-05	-5.78153e-06	-2.38543e-06	-6.12024e-06	-9.83156e-06
					39.9367	2.55855e-05	-5.90053e-06	-2.243e-06	-5.99289e-06	-9.79773e-06
					39.9383	2.51663e-05	-6.03717e-06	-2.14342e-06	-5.73864e-06	-9.63598e-06
					39.94	2.47521e-05	-6.19917e-06	-2.09468e-06	-5.41639e-06	-9.4029e-06
					39.9417	2.43624e-05	-6.27207e-06	-2.08105e-06	-5.13154e-06	-9.09489e-06
					39.9433	2.39725e-05	-6.26391e-06	-2.07727e-06	-4.94869e-06	-8.72677e-06
					39.945	2.35981e-05	-6.19441e-06	-2.04363e-06	-4.89344e-06	-8.34887e-06
					39.9467	2.31882e-05	-6.08521e-06	-1.9725e-06	-4.97469e-06	-8.01847e-06
					39.9483	2.27575e-05	-6.02025e-06	-1.89142e-06	-5.11374e-06	-7.73534e-06
					39.95	2.22731e-05	-6.07635e-06	-1.82348e-06	-5.24119e-06	-7.53558e-06
					39.9517	2.17999e-05	-6.26414e-06	-1.74265e-06	-5.31974e-06	-7.45319e-06
					39.9533	2.1318e-05	-6.54129e-06	-1.66407e-06	-5.32989e-06	-7.47192e-06
					39.955	2.08833e-05	-6.90528e-06	-1.57573e-06	-5.28264e-06	-7.55837e-06
					39.9567	2.04917e-05	-7.26018e-06	-1.4465e-06	-5.24558e-06	-7.68375e-06
					39.9583	2.01797e-05	-7.55072e-06	-1.24652e-06	-5.22184e-06	-7.81928e-06
					39.96	1.99019e-05	-7.75572e-06	-1.05108e-06	-5.20319e-06	-7.92069e-06
					39.9617	1.96964e-05	-7.89532e-06	-8.5665e-07	-5.23273e-06	-7.98827e-06
					39.9633	1.95351e-05	-7.92726e-06	-7.00267e-07	-5.26689e-06	-8.00876e-06
					39.965	1.94033e-05	-7.87796e-06	-5.97334e-07	-5.25333e-06	-8.02052e-06
					39.9667	1.92841e-05	-7.78176e-06	-5.575e-07	-5.21268e-06	-8.01878e-06
					39.9683	1.91859e-05	-7.6798e-06	-5.03317e-07	-5.19143e-06	-8.01019e-06
					39.97	1.90749e-05	-7.5564e-06	-4.12184e-07	-5.13578e-06	-7.97829e-06
					39.9717	1.89719e-05	-7.45789e-06	-2.9705e-07	-5.09533e-06	-7.90957e-06
					39.9733	1.89312e-05	-7.35574e-06	-1.79267e-07	-5.08958e-06	-7.75898e-06
					39.975	1.89631e-05	-7.24973e-06	-6.36335e-08	-5.11253e-06	-7.53398e-06
					39.9767	1.90523e-05	-7.10243e-06	0	-5.12928e-06	-7.2511e-06
					39.9783	1.92088e-05	-6.94557e-06	-1.03177e-07	-5.15823e-06	-6.92863e-06
					39.98	1.938e-05	-6.78037e-06	-2.58227e-07	-5.16958e-06	-6.59677e-06
					39.9817	1.94809e-05	-6.67457e-06	-4.05578e-07	-5.17943e-06	-6.27267e-06
					39.9833	1.94801e-05	-6.61651e-06	-5.52255e-07	-5.17378e-06	-5.94537e-06
					39.985	1.94063e-05	-6.60901e-06	-6.54405e-07	-5.14553e-06	-5.60908e-06
					39.9867	1.92433e-05	-6.6132e-06	-6.66656e-07	-5.13588e-06	-5.28627e-06
					39.9883	1.90428e-05	-6.61675e-06	-6.33433e-07	-5.16533e-06	-4.95444e-06
					39.99	1.88417e-05	-6.55324e-06	-6.07883e-07	-5.24218e-06	-4.64318e-06
					39.9917	1.86224e-05	-6.38264e-06	-5.63133e-07	-5.39663e-06	-4.36191e-06
					39.9933	1.83695e-05	-6.10408e-06	-5.1231e-07	-5.66878e-06	-4.12433e-06
					39.995	1.80858e-05	-5.73238e-06	-4.95961e-07	-6.00433e-06	-3.89534e-06
					39.9967	1.77723e-05	-5.21868e-06	-4.61311e-07	-6.37498e-06	-3.70625e-06
					39.9983	1.74487e-05	-4.61762e-06	-3.86388e-07	-6.76053e-06	-3.55595e-06
					40	1.71764e-05	-4.07462e-06	-3.16638e-07	-7.12778e-06	-3.46225e-06
					40.0017	1.69572e-05	-3.61642e-06	-2.65889e-07	-7.41672e-06	-3.42224e-06
					40.0033	1.68199e-05	-3.26646e-06	-2.09466e-07	-7.64698e-06	-3.45682e-06
					40.005	1.6721e-05	-3.10616e-06	-1.69016e-07	-7.81983e-06	-3.52844e-06
					40.0067	1.66104e-05	-3.13025e-06	-1.59367e-07	-7.94267e-06	-3.58425e-06
					40.0083	1.64465e-05	-3.2186e-06	-1.38044e-07	-8.02363e-06	-3.6225e-06
					40.01	1.61851e-05	-3.37309e-06	-1.33894e-07	-8.05427e-06	-3.6368e-06
					40.0117	1.57993e-05	-3.54949e-06	-1.42544e-07	-8.01212e-06	-3.61689e-06
					40.0133	1.53151e-05	-3.71203e-06	-1.96921e-07	-7.94428e-06	-3.60477e-06
					40.015	1.4756e-05	-3.84333e-06	-2.77772e-07	-7.84442e-06	-3.63342e-06
					40.0167	1.41532e-05	-3.93123e-06	-4.03522e-07	-7.75257e-06	-3.67728e-06
					40.0183	1.35676e-05	-3.94417e-06	-5.32299e-07	-7.73772e-06	-3.71964e-06
					40.02	1.3022e-05	-3.93487e-06	-6.84249e-07	-7.84227e-06	-3.7615e-06
					40.0217	1.25058e-05	-3.88897e-06	-8.155e-07	-8.00632e-06	-3.77411e-06
					40.0233	1.20333e-05	-3.79481e-06	-9.06877e-07	-8.20247e-06	-3.76564e-06
					40.025	1.16268e-05	-3.68651e-06	-9.33727e-07	-8.33342e-06	-3.7589e-06
					40.0267	1.13158e-05	-3.5779e-06	-8.89678e-07	-8.35487e-06	-3.77668e-06
					40.0283	1.108e-05	-3.41095e-06	-7.90155e-07	-8.22962e-06	-3.82801e-06
					40.03	1.09538e-05	-3.20574e-06	-6.75005e-07	-7.96817e-06	-3.93782e-06
					40.0317	1.09582e-05	-2.9808e-06	-6.04555e-07	-7.60652e-06	-4.12971e-06
					40.0333	1.10625e-05	-2.77716e-06	-6.16332e-07	-7.22857e-06	-4.38161e-06
					40.035	1.11888e-05	-2.58624e-06	-7.52383e-07	-6.83132e-06	-4.68508e-06
					40.0367	1.13643e-05	-2.48554e-06	-9.54133e-07	-6.43547e-06	-5.03397e-06
					40.0383	1.15524e-05	-2.50704e-06	-1.19551e-06	-6.05932e-06	-5.40022e-06
					40.04	1.17003e-05	-2.63369e-06	-1.45356e-06	-5.71407e-06	-5.75411e-06
					40.0417	1.17745e-05	-2.76197e-06	-1.72191e-06	-5.38572e-06	-6.10321e-06
					40.0433	1.17763e-05	-2.92771e-06	-1.92839e-06	-5.08187e-06	-6.44176e-06
					40.045	1.16622e-05	-3.04969e-06	-2.10394e-06	-4.80202e-06	-6.75099e-06
					40.0467	1.14576e-05	-3.06091e-06	-2.21619e-06	-4.55636e-06	-7.0338e-06
					40.0483	1.11784e-05	-2.99783e-06	-2.24967e-06	-4.31932e-06	-7.253e-06
					40.05	1.08607e-05	-2.95251e-06	-2.19292e-06	-4.07567e-06	-7.38605e-06
					40.0517	1.0538e-05	-2.88555e-06	-2.09147e-06	-3.86351e-06	-7.46361e-06
					40.0533	1.0218e-05	-2.81199e-06	-1.97394e-06	-3.67467e-06	-7.48971e-06
					40.055	9.89606e-06	-2.76047e-06	-1.90079e-06	-3.50241e-06	-7.43943e-06
					40.0567	9.59222e-06	-2.67235e-06	-1.85394e-06	-3.37996e-06	-7.36203e-06
					40.0583	9.27972e-06	-2.52377e-06	-1.82322e-06	-3.33482e-06	-7.3116e-06
					40.06	8.97627e-06	-2.34022e-06	-1.83107e-06	-3.31196e-06	-7.22528e-06
					40.0617	8.70173e-06	-2.14976e-06	-1.85712e-06	-3.31971e-06	-7.12767e-06
					40.0633	8.42703e-06	-1.92726e-06	-1.8795e-06	-3.33396e-06	-7.0697e-06
					40.065	8.13379e-06	-1.69304e-06	-1.92715e-06	-3.30701e-06	-7.04106e-06
					40.0667	7.87855e-06	-1.42696e-06	-1.9806e-06	-3.22016e-06	-7.02712e-06
					40.0683	7.64515e-06	-1.10026e-06	-2.03778e-06	-3.08991e-06	-7.07851e-06
					40.07	7.4449e-06	-7.35033e-07	-2.07513e-06	-2.92136e-06	-7.167e-06
					40.0717	7.29966e-06	-4.2045e-07	-2.08048e-06	-2.75771e-06	-7.25074e-06
					40.0733	7.22736e-06	-1.96723e-07	-2.04525e-06	-2.60966e-06	-7.30361e-06
					40.075	7.17842e-06	-6.18899e-08	-2.0355e-06	-2.47041e-06	-7.27175e-06
					40.0767	7.14238e-06	-1.05372e-08	-2.02946e-06	-2.36656e-06	-7.15642e-06
					40.0783	7.09808e-06	0	-2.03993e-06	-2.29031e-06	-7.03692e-06
					40.08	7.04663e-06	9.64301e-08	-2.05808e-06	-2.21966e-06	-6.97017e-06
					40.0817	6.99889e-06	2.7194e-07	-2.10436e-06	-2.16511e-06	-7.01055e-06
					40.0833	6.95949e-06	5.17589e-07	-2.13714e-06	-2.12516e-06	-7.21168e-06
					40.085	6.88985e-06	7.76299e-07	-2.14439e-06	-2.06921e-06	-7.54616e-06
					40.0867	6.78461e-06	1.06738e-06	-2.1191e-06	-2.00266e-06	-7.90552e-06
					40.0883	6.62111e-06	1.33309e-06	-2.06569e-06	-1.91501e-06	-8.23931e-06
					40.09	6.34596e-06	1.58755e-06	-1.9517e-06	-1.83146e-06	-8.51672e-06
					40.0917	5.93182e-06	1.80107e-06	-1.76497e-06	-1.7669e-06	-8.70546e-06
					40.0933	5.44102e-06	2.02971e-06	-1.48378e-06	-1.73916e-06	-8.79775e-06
					40.095	4.88838e-06	2.24654e-06	-1.1388e-06	-1.71311e-06	-8.82113e-06
					40.0967	4.30924e-06	2.50965e-06	-7.57416e-07	-1.68545e-06	-8.77471e-06
					40.0983	3.72334e-06	2.79128e-06	-3.82933e-07	-1.64841e-06	-8.65936e-06
					40.1	3.18299e-06	3.10801e-06	-6.94235e-08	-1.58345e-06	-8.50631e-06
					40.1017	2.67625e-06	3.41515e-06	1.13896e-07	-1.4578e-06	-8.35267e-06
					40.1033	2.20545e-06	3.69618e-06	1.60449e-07	-1.28976e-06	-8.22707e-06
					40.105	1.92132e-06	3.89168e-06	8.50088e-08	-1.0825e-06	-8.17638e-06
					40.1067	1.78103e-06	4.01679e-06	-7.05016e-08	-8.21851e-07	-8.20055e-06
					40.1083	1.6297e-06	4.101e-06	-2.45069e-07	-5.29304e-07	-8.30836e-06
					40.11	1.44651e-06	4.15755e-06	-3.89169e-07	-2.43652e-07	-8.48701e-06
					40.1117	1.19122e-06	4.19303e-06	-5.05189e-07	0	-8.74164e-06
					40.1133	8.96388e-07	4.21818e-06	-5.69176e-07	4.09604e-07	-9.03544e-06
					40.115	5.38997e-07	4.225e-06	-6.09877e-07	7.83662e-07	-9.34197e-06
					40.1167	1.39606e-07	4.15577e-06	-6.54377e-07	1.11412e-06	-9.62944e-06
					40.1183	-3.05024e-07	4.05074e-06	-7.28504e-07	1.43652e-06	-9.88291e-06
					40.12	-7.51515e-07	3.94551e-06	-7.56994e-07	1.76788e-06	-1.00593e-05
					40.1217	-1.25371e-06	3.89757e-06	-7.54765e-07	2.12304e-06	-1.01518e-05
					40.1233	-1.784e-06	3.94428e-06	-6.98212e-07	2.48195e-06	-1.02071e-05
					40.125	-2.32061e-06	4.16379e-06	-6.05032e-07	2.8775e-06	-1.02348e-05
					40.1267	-2.82456e-06	4.50757e-06	-4.45293e-07	3.25106e-06	-1.02614e-05
					40.1283	-3.31428e-06	4.91954e-06	-2.7245e-07	3.62667e-06	-1.02934e-05
					40.13	-3.73758e-06	5.31738e-06	-1.0566e-07	3.97512e-06	-1.03466e-05
					40.1317	-4.14413e-06	5.64355e-06	6.19896e-08	4.29028e-06	-1.03792e-05
					40.1333	-4.5431e-06	5.81633e-06	2.77213e-07	4.55919e-06	-1.03455e-05
					40.135	-4.97404e-06	5.82476e-06	5.03622e-07	4.84184e-06	-1.0192e-05
					40.1367	-5.41166e-06	5.72097e-06	7.31812e-07	5.1203e-06	-9.92919e-06
					40.1383	-5.87035e-06	5.54404e-06	9.72685e-07	5.44041e-06	-9.50975e-06
					40.14	-6.30737e-06	5.34794e-06	1.18722e-06	5.80767e-06	-8.99867e-06
					40.1417	-6.73723e-06	5.18707e-06	1.32505e-06	6.20402e-06	-8.44997e-06
					40.1433	-7.08866e-06	5.11423e-06	1.39584e-06	6.60273e-06	-7.9395e-06
					40.145	-7.32721e-06	5.07249e-06	1.40111e-06	7.01299e-06	-7.51952e-06
					40.1467	-7.41118e-06	5.06541e-06	1.32265e-06	7.40724e-06	-7.26832e-06
					40.1483	-7.35732e-06	5.03476e-06	1.1815e-06	7.79585e-06	-7.12757e-06
					40.15	-7.14973e-06	4.95915e-06	1.02026e-06	8.15901e-06	-7.11419e-06
					40.1517	-6.85277e-06	4.82841e-06	8.77889e-07	8.47737e-06	-7.16121e-06
					40.1533	-6.54164e-06	4.72086e-06	7.56582e-07	8.71827e-06	-7.22072e-06
					40.155	-6.28086e-06	4.65901e-06	6.92801e-07	8.86993e-06	-7.24214e-06
					40.1567	-6.09093e-06	4.71633e-06	7.03801e-07	8.93059e-06	-7.23028e-06
					40.1583	-5.98162e-06	4.924e-06	7.61704e-07	8.95959e-06	-7.14939e-06
					40.16	-5.92098e-06	5.26435e-06	8.20361e-07	9.00005e-06	-7.03894e-06
					40.1617	-5.91179e-06	5.69902e-06	8.95683e-07	9.09771e-06	-6.89618e-06
					40.1633	-5.93615e-06	6.22348e-06	9.46674e-07	9.26841e-06	-6.74942e-06
					40.165	-5.9823e-06	6.77288e-06	9.676e-07	9.50037e-06	-6.61442e-06
					40.1667	-6.05596e-06	7.31641e-06	9.80617e-07	9.78783e-06	-6.4946e-06
					40.1683	-6.22143e-06	7.83063e-06	1.01404e-06	1.01394e-05	-6.39954e-06
					40.17	-6.44918e-06	8.27949e-06	1.05834e-06	1.05195e-05	-6.35346e-06
					40.1717	-6.72029e-06	8.60118e-06	1.12693e-06	1.09255e-05	-6.33996e-06
					40.1733	-6.98508e-06	8.81583e-06	1.19203e-06	1.1397e-05	-6.33958e-06
					40.175	-7.21868e-06	8.88972e-06	1.24154e-06	1.18957e-05	-6.36748e-06
					40.1767	-7.32705e-06	8.84341e-06	1.23699e-06	1.23743e-05	-6.37887e-06
					40.1783	-7.29635e-06	8.71356e-06	1.19762e-06	1.28424e-05	-6.33708e-06
					40.18	-7.147e-06	8.53655e-06	1.13282e-06	1.32983e-05	-6.22089e-06
					40.1817	-6.9052e-06	8.30774e-06	1.06229e-06	1.36412e-05	-6.08626e-06
					40.1833	-6.60871e-06	8.10219e-06	9.90065e-07	1.3862e-05	-5.92004e-06
					40.185	-6.32251e-06	7.97908e-06	9.30395e-07	1.39561e-05	-5.77034e-06
					40.1867	-6.07814e-06	7.93537e-06	8.50034e-07	1.39157e-05	-5.67943e-06
					40.1883	-5.83911e-06	7.98412e-06	7.50677e-07	1.3712e-05	-5.69189e-06
					40.19	-5.6094e-06	8.12731e-06	6.18287e-07	1.34195e-05	-5.73705e-06
					40.1917	-5.35172e-06	8.3186e-06	4.30107e-07	1.30854e-05	-5.85638e-06
					40.1933	-5.02365e-06	8.47615e-06	2.028e-07	1.27634e-05	-6.02173e-06
					40.195	-4.59603e-06	8.59334e-06	-3.45588e-08	1.25171e-05	-6.19995e-06
					40.1967	-4.13394e-06	8.63023e-06	-2.75977e-07	1.23767e-05	-6.37231e-06
					40.1983	-3.65225e-06	8.60718e-06	-4.97208e-07	1.234e-05	-6.5676e-06
					40.2	-3.19945e-06	8.49127e-06	-6.64027e-07	1.24122e-05	-6.7614e-06
					40.2017	-2.86359e-06	8.32456e-06	-7.7391e-07	1.25094e-05	-6.94841e-06
					40.2033	-2.67892e-06	8.09991e-06	-8.34035e-07	1.25447e-05	-7.1445e-06
					40.205	-2.61874e-06	7.8665e-06	-8.52954e-07	1.25153e-05	-7.32449e-06
					40.2067	-2.68732e-06	7.59569e-06	-8.00017e-07	1.24175e-05	-7.49975e-06
					40.2083	-2.83778e-06	7.37824e-06	-6.92604e-07	1.21815e-05	-7.62246e-06
					40.21	-2.97814e-06	7.19303e-06	-5.28214e-07	1.19115e-05	-7.68578e-06
					40.2117	-3.07503e-06	7.03542e-06	-3.33874e-07	1.16596e-05	-7.7025e-06
					40.2133	-3.09904e-06	6.88167e-06	-1.10481e-07	1.14167e-05	-7.69213e-06
					40.215	-3.04566e-06	6.77686e-06	6.10282e-08	1.12035e-05	-7.63709e-06
					40.2167	-2.96209e-06	6.65315e-06	1.68578e-07	1.10676e-05	-7.58587e-06
					40.2183	-2.90531e-06	6.5357e-06	2.23401e-07	1.0933e-05	-7.54098e-06
					40.22	-2.89812e-06	6.44509e-06	2.5137e-07	1.07917e-05	-7.48326e-06
					40.2217	-2.96167e-06	6.37928e-06	2.4033e-07	1.06735e-05	-7.41492e-06
					40.2233	-3.12948e-06	6.31633e-06	2.52493e-07	1.05391e-05	-7.35426e-06
					40.225	-3.34696e-06	6.28782e-06	2.90063e-07	1.03867e-05	-7.2881e-06
					40.2267	-3.57157e-06	6.26371e-06	3.26932e-07	1.02207e-05	-7.2637e-06
					40.2283	-3.77946e-06	6.26275e-06	3.84215e-07	1.0013e-05	-7.27434e-06
					40.23	-4.01494e-06	6.31344e-06	4.94065e-07	9.74824e-06	-7.30747e-06
					40.2317	-4.22497e-06	6.41583e-06	6.35085e-07	9.449e-06	-7.33566e-06
					40.2333	-4.48588e-06	6.52798e-06	8.17988e-07	9.1171e-06	-7.35964e-06
					40.235	-4.83016e-06	6.67477e-06	1.04621e-06	8.79306e-06	-7.34931e-06
					40.2367	-5.32418e-06	6.82796e-06	1.28507e-06	8.50742e-06	-7.33073e-06
					40.2383	-5.9072e-06	6.91621e-06	1.50106e-06	8.28812e-06	-7.3072e-06
					40.24	-6.58059e-06	6.9113e-06	1.70132e-06	8.14988e-06	-7.32085e-06
					40.2417	-7.25759e-06	6.87839e-06	1.91462e-06	8.08774e-06	-7.3771e-06
					40.2433	-7.91842e-06	6.81444e-06	2.13844e-06	8.11264e-06	-7.43892e-06
					40.245	-8.50461e-06	6.70313e-06	2.3688e-06	8.2073e-06	-7.51768e-06
					40.2467	-9.0157e-06	6.58532e-06	2.6254e-06	8.30426e-06	-7.66415e-06
					40.2483	-9.42293e-06	6.47397e-06	2.88469e-06	8.34596e-06	-7.87303e-06
					40.25	-9.73122e-06	6.32496e-06	3.09295e-06	8.32292e-06	-8.13993e-06
					40.2517	-9.92611e-06	6.12085e-06	3.23594e-06	8.20008e-06	-8.53179e-06
					40.2533	-9.97054e-06	5.848e-06	3.33868e-06	7.99538e-06	-8.96392e-06
					40.255	-9.88883e-06	5.55369e-06	3.40343e-06	7.76354e-06	-9.37459e-06
					40.2567	-9.74172e-06	5.26738e-06	3.46598e-06	7.5849e-06	-9.71223e-06
					40.2583	-9.58685e-06	5.00423e-06	3.54226e-06	7.4894e-06	-9.94711e-06
					40.26	-9.41944e-06	4.79122e-06	3.66145e-06	7.51136e-06	-1.00361e-05
					40.2617	-9.27474e-06	4.70631e-06	3.839e-06	7.63782e-06	-1.00567e-05
					40.2633	-9.16357e-06	4.69546e-06	4.07159e-06	7.85712e-06	-1.00386e-05
					40.265	-9.09086e-06	4.75985e-06	4.33124e-06	8.11188e-06	-1.00622e-05
					40.2667	-9.01075e-06	4.86584e-06	4.64109e-06	8.39764e-06	-1.01914e-05
					40.2683	-8.94498e-06	5.02459e-06	5.00431e-06	8.67985e-06	-1.04347e-05
					40.27	-8.92477e-06	5.20348e-06	5.35596e-06	8.9837e-06	-1.07569e-05
					40.2717	-8.90006e-06	5.41717e-06	5.68251e-06	9.29256e-06	-1.11395e-05
					40.2733	-8.82029e-06	5.64952e-06	6.01224e-06	9.60747e-06	-1.15023e-05
					40.275	-8.71808e-06	5.93711e-06	6.31189e-06	9.89752e-06	-1.17818e-05
					40.2767	-8.60207e-06	6.211e-06	6.76043e-06	1.01316e-05	-1.19705e-05
					40.2783	-8.4197e-06	6.43765e-06	7.17891e-06	1.02382e-05	-1.20854e-05
					40.28	-8.22419e-06	6.61574e-06	7.5744e-06	1.02352e-05	-1.21255e-05
					40.2817	-8.04768e-06	6.73103e-06	7.90319e-06	1.01443e-05	-1.21112e-05
					40.2833	-7.88061e-06	6.76647e-06	8.15856e-06	9.95571e-06	-1.20551e-05
					40.285	-7.7376e-06	6.79096e-06	8.35825e-06	9.72387e-06	-1.19633e-05
					40.2867	-7.68499e-06	6.80955e-06	8.51424e-06	9.53832e-06	-1.18473e-05
					40.2883	-7.67432e-06	6.7976e-06	8.63532e-06	9.37193e-06	-1.17367e-05
					40.29	-7.66491e-06	6.73959e-06	8.74371e-06	9.19959e-06	-1.16567e-05
					40.2917	-7.63961e-06	6.65158e-06	8.8717e-06	9.06154e-06	-1.16437e-05
					40.2933	-7.55264e-06	6.46783e-06	9.00947e-06	8.93275e-06	-1.17283e-05
					40.295	-7.37213e-06	6.23952e-06	9.12776e-06	8.75311e-06	-1.18788e-05
					40.2967	-7.11362e-06	6.01821e-06	9.20285e-06	8.52437e-06	-1.21065e-05
					40.2983	-6.82895e-06	5.84136e-06	9.22922e-06	8.26577e-06	-1.24013e-05
					40.3	-6.53704e-06	5.71265e-06	9.17711e-06	7.95213e-06	-1.27261e-05
					40.3017	-6.22173e-06	5.73034e-06	9.0685e-06	7.57989e-06	-1.3009e-05
					40.3033	-5.82886e-06	5.90679e-06	8.93968e-06	7.18869e-06	-1.32787e-05
					40.305	-5.41965e-06	6.19998e-06	8.77937e-06	6.83135e-06	-1.34684e-05
					40.3067	-4.98764e-06	6.61127e-06	8.60796e-06	6.48461e-06	-1.35512e-05
					40.3083	-4.53857e-06	7.08592e-06	8.45733e-06	6.18391e-06	-1.35357e-05
					40.31	-4.16466e-06	7.53641e-06	8.31072e-06	5.95417e-06	-1.34671e-05
					40.3117	-3.95425e-06	7.8639e-06	8.16351e-06	5.77393e-06	-1.33271e-05
					40.3133	-3.85328e-06	8.05245e-06	8.06899e-06	5.60553e-06	-1.31083e-05
					40.315	-3.82657e-06	8.05574e-06	7.99478e-06	5.48999e-06	-1.28563e-05
					40.3167	-3.82576e-06	7.88943e-06	7.93767e-06	5.37825e-06	-1.26087e-05
					40.3183	-3.78859e-06	7.56718e-06	7.92444e-06	5.23615e-06	-1.24005e-05
					40.32	-3.63799e-06	7.16717e-06	7.95153e-06	5.07471e-06	-1.22708e-05
					40.3217	-3.37348e-06	6.73836e-06	7.98732e-06	4.91077e-06	-1.22996e-05
					40.3233	-2.99801e-06	6.32971e-06	8.03949e-06	4.70977e-06	-1.24483e-05
					40.325	-2.542e-06	6.0375e-06	8.10638e-06	4.54213e-06	-1.26467e-05
					40.3267	-2.01169e-06	5.89599e-06	8.15767e-06	4.42239e-06	-1.28519e-05
					40.3283	-1.41532e-06	5.82824e-06	8.19475e-06	4.33939e-06	-1.29906e-05
					40.33	-7.36009e-07	5.82573e-06	8.22534e-06	4.28505e-06	-1.30238e-05
					40.3317	0	5.87972e-06	8.23763e-06	4.29121e-06	-1.29711e-05
					40.3333	4.22861e-07	5.91667e-06	8.2182e-06	4.29821e-06	-1.28812e-05
					40.335	8.56803e-07	5.93096e-06	8.16519e-06	4.32767e-06	-1.27602e-05
					40.3367	1.21834e-06	5.99055e-06	8.02238e-06	4.38473e-06	-1.26769e-05
					40.3383	1.42551e-06	6.0804e-06	7.76476e-06	4.43303e-06	-1.26265e-05
					40.34	1.47145e-06	6.18809e-06	7.47025e-06	4.42559e-06	-1.26262e-05
					40.3417	1.40689e-06	6.31468e-06	7.15394e-06	4.36585e-06	-1.26791e-05
					40.3433	1.22825e-06	6.41892e-06	6.82541e-06	4.22356e-06	-1.27902e-05
					40.345	1.02409e-06	6.46361e-06	6.5606e-06	3.98911e-06	-1.29222e-05
					40.3467	8.69133e-07	6.4267e-06	6.38923e-06	3.70127e-06	-1.30954e-05
					40.3483	7.39695e-07	6.31765e-06	6.25284e-06	3.40238e-06	-1.32787e-05
					40.35	6.55136e-07	6.11634e-06	6.13153e-06	3.11623e-06	-1.34581e-05
					40.3517	6.40378e-07	5.83443e-06	6.02805e-06	2.86449e-06	-1.3637e-05
					40.3533	6.61939e-07	5.49028e-06	5.94245e-06	2.637e-06	-1.38225e-05
					40.355	7.60581e-07	5.15117e-06	5.86157e-06	2.46476e-06	-1.40259e-05
					40.3567	1.02102e-06	4.80786e-06	5.7544e-06	2.32161e-06	-1.42438e-05
					40.3583	1.41438e-06	4.47451e-06	5.63266e-06	2.18642e-06	-1.4467e-05
					40.36	1.88853e-06	4.1898e-06	5.50954e-06	2.06098e-06	-1.46744e-05
					40.3617	2.42157e-06	3.97649e-06	5.35981e-06	1.98753e-06	-1.48823e-05
					40.3633	2.92998e-06	3.75944e-06	5.19395e-06	1.93284e-06	-1.50353e-05
					40.365	3.33391e-06	3.52983e-06	5.06201e-06	1.9021e-06	-1.51747e-05
					40.3667	3.64184e-06	3.30122e-06	4.96993e-06	1.91936e-06	-1.52939e-05
					40.3683	3.87119e-06	3.01417e-06	4.88981e-06	1.93996e-06	-1.54088e-05
					40.37	4.07036e-06	2.63106e-06	4.83005e-06	1.92512e-06	-1.54867e-05
					40.3717	4.25389e-06	2.19805e-06	4.78572e-06	1.82148e-06	-1.55571e-05
					40.3733	4.40806e-06	1.7303e-06	4.7614e-06	1.63048e-06	-1.55693e-05
					40.375	4.48407e-06	1.24009e-06	4.73872e-06	1.33424e-06	-1.55302e-05
					40.3767	4.47069e-06	8.10579e-07	4.73886e-06	9.67797e-07	-1.54356e-05
					40.3783	4.32134e-06	4.86128e-07	4.76036e-06	5.605e-07	-1.52814e-05
					40.38	4.05042e-06	2.89318e-07	4.79055e-06	1.79059e-07	-1.50759e-05
					40.3817	3.72769e-06	2.80409e-07	4.76121e-06	-1.71883e-07	-1.48273e-05
					40.3833	3.40431e-06	4.23957e-07	4.65978e-06	-4.82079e-07	-1.45516e-05
					40.385	3.09689e-06	6.70548e-07	4.47464e-06	-7.28821e-07	-1.42405e-05
					40.3867	2.8229e-06	9.52938e-07	4.1886e-06	-9.39762e-07	-1.3932e-05
					40.3883	2.59841e-06	1.21239e-06	3.82294e-06	-1.10776e-06	-1.36242e-05
					40.39	2.4092e-06	1.35358e-06	3.44311e-06	-1.2162e-06	-1.33432e-05
					40.3917	2.2878e-06	1.42117e-06	3.10476e-06	-1.26294e-06	-1.3079e-05
					40.3933	2.27107e-06	1.38572e-06	2.82216e-06	-1.22354e-06	-1.28782e-05
					40.395	2.35111e-06	1.31301e-06	2.60803e-06	-1.06338e-06	-1.27405e-05
					40.3967	2.51159e-06	1.193e-06	2.44978e-06	-8.32821e-07	-1.26508e-05
					40.3983	2.73665e-06	1.06284e-06	2.30174e-06	-5.54117e-07	-1.25859e-05
					40.4	2.93125e-06	8.82635e-07	2.13281e-06	-2.50059e-07	-1.25607e-05
					40.4017	3.03535e-06	7.37625e-07	1.93671e-06	0	-1.2532e-05
					40.4033	3.07075e-06	6.10774e-07	1.71542e-06	1.27144e-07	-1.24707e-05
					40.405	3.03553e-06	5.80864e-07	1.44525e-06	2.27781e-07	-1.23915e-05
					40.4067	2.91265e-06	6.75954e-07	1.18371e-06	2.76617e-07	-1.23422e-05
					40.4083	2.74289e-06	8.65603e-07	9.45186e-07	2.93861e-07	-1.2297e-05
					40.41	2.55168e-06	1.07189e-06	7.14088e-07	3.16798e-07	-1.22387e-05
					40.4117	2.32255e-06	1.26858e-06	5.11979e-07	3.31635e-07	-1.21601e-05
					40.4133	2.05354e-06	1.38483e-06	3.86863e-07	3.22279e-07	-1.20653e-05
					40.415	1.78893e-06	1.34042e-06	3.22349e-07	3.26316e-07	-1.19039e-05
					40.4167	1.54992e-06	1.20941e-06	3.02097e-07	3.19953e-07	-1.16901e-05
					40.4183	1.34028e-06	1.01786e-06	3.25037e-07	2.68596e-07	-1.14501e-05
					40.42	1.14511e-06	8.17652e-07	3.4098e-07	1.73233e-07	-1.12327e-05
					40.4217	9.82611e-07	6.01242e-07	3.42934e-07	9.97e-09	-1.1018e-05
					40.4233	8.20962e-07	4.06991e-07	3.11144e-07	-2.43986e-07	-1.0802e-05
					40.425	6.64523e-07	2.57581e-07	2.46524e-07	-5.40349e-07	-1.06148e-05
					40.4267	4.80595e-07	1.61371e-07	1.85138e-07	-8.64013e-07	-1.04869e-05
					40.4283	2.94976e-07	5.77197e-08	1.79121e-07	-1.20077e-06	-1.0385e-05
					40.43	9.35778e-08	5.40987e-09	2.15372e-07	-1.54053e-06	-1.03463e-05
					40.4317	-1.1678e-07	0	2.68598e-07	-1.83685e-06	-1.04093e-05
					40.4333	-3.76429e-07	-1.71165e-07	3.36411e-07	-2.14869e-06	-1.05117e-05
					40.435	-6.50428e-07	-3.77338e-07	3.69708e-07	-2.44913e-06	-1.0632e-05
					40.4367	-9.58456e-07	-5.8671e-07	3.32188e-07	-2.71085e-06	-1.07804e-05
					40.4383	-1.33881e-06	-8.40876e-07	2.29631e-07	-2.91322e-06	-1.09143e-05
					40.44	-1.76996e-06	-1.06805e-06	1.1265e-07	-3.09275e-06	-1.10329e-05
					40.4417	-2.18009e-06	-1.27772e-06	0	-3.22191e-06	-1.11903e-05
					40.4433	-2.55516e-06	-1.48529e-06	1.64301e-08	-3.30476e-06	-1.13519e-05
					40.445	-2.8678e-06	-1.69406e-06	7.63089e-08	-3.3832e-06	-1.14809e-05
					40.4467	-3.07542e-06	-1.86793e-06	1.32738e-07	-3.50492e-06	-1.16103e-05
					40.4483	-3.19565e-06	-2.0882e-06	1.44998e-07	-3.68787e-06	-1.17081e-05
					40.45	-3.28128e-06	-2.33807e-06	8.49466e-08	-3.92745e-06	-1.1726e-05
					40.4517	-3.3509e-06	-2.58434e-06	-7.59845e-08	-4.2302e-06	-1.17122e-05
					40.4533	-3.40474e-06	-2.81931e-06	-3.14534e-07	-4.56113e-06	-1.17079e-05
					40.455	-3.41636e-06	-3.03778e-06	-5.93046e-07	-4.87528e-06	-1.1714e-05
					40.4567	-3.42237e-06	-3.21315e-06	-8.75457e-07	-5.10631e-06	-1.17493e-05
					40.4583	-3.41984e-06	-3.27192e-06	-1.13983e-06	-5.24548e-06	-1.18468e-05
					40.46	-3.42075e-06	-3.25089e-06	-1.35779e-06	-5.28589e-06	-1.19752e-05
					40.4617	-3.42744e-06	-3.19156e-06	-1.51599e-06	-5.30099e-06	-1.21297e-05
					40.4633	-3.47746e-06	-3.11233e-06	-1.61131e-06	-5.31483e-06	-1.22708e-05
					40.465	-3.5366e-06	-3.0054e-06	-1.64994e-06	-5.40139e-06	-1.23779e-05
					40.4667	-3.59088e-06	-2.97297e-06	-1.63984e-06	-5.59341e-06	-1.24209e-05
					40.4683	-3.60546e-06	-2.95494e-06	-1.61323e-06	-5.90744e-06	-1.23748e-05
					40.47	-3.56817e-06	-2.87021e-06	-1.60807e-06	-6.27743e-06	-1.22162e-05
					40.4717	-3.45071e-06	-2.73228e-06	-1.61247e-06	-6.6659e-06	-1.19694e-05
					40.4733	-3.23944e-06	-2.55655e-06	-1.65999e-06	-7.02103e-06	-1.16347e-05
					40.475	-2.93375e-06	-2.28702e-06	-1.7652e-06	-7.30472e-06	-1.12515e-05
					40.4767	-2.57321e-06	-1.99949e-06	-1.91592e-06	-7.53546e-06	-1.08599e-05
					40.4783	-2.20737e-06	-1.77336e-06	-2.10175e-06	-7.68734e-06	-1.04529e-05
					40.48	-1.88378e-06	-1.65273e-06	-2.35028e-06	-7.82567e-06	-1.00123e-05
					40.4817	-1.6262e-06	-1.6145e-06	-2.66487e-06	-7.96954e-06	-9.54123e-06
					40.4833	-1.46137e-06	-1.71777e-06	-3.06104e-06	-8.12292e-06	-9.0147e-06
					40.485	-1.36894e-06	-1.92244e-06	-3.56005e-06	-8.2417e-06	-8.44584e-06
					40.4867	-1.2963e-06	-2.20871e-06	-4.1502e-06	-8.38198e-06	-7.8988e-06
					40.4883	-1.19802e-06	-2.44758e-06	-4.80794e-06	-8.52468e-06	-7.40955e-06
					40.49	-1.09521e-06	-2.65185e-06	-5.47257e-06	-8.69703e-06	-6.99618e-06
					40.4917	-9.88657e-07	-2.72583e-06	-6.0883e-06	-8.95744e-06	-6.70653e-06
					40.4933	-9.12166e-07	-2.67559e-06	-6.62504e-06	-9.29708e-06	-6.50707e-06
					40.495	-9.32784e-07	-2.50716e-06	-7.09357e-06	-9.69178e-06	-6.33779e-06
					40.4967	-1.05718e-06	-2.31484e-06	-7.5116e-06	-1.00917e-05	-6.18434e-06
					40.4983	-1.21486e-06	-2.1094e-06	-7.90614e-06	-1.04745e-05	-6.04686e-06
					40.5	-1.33834e-06	-1.97577e-06	-8.29678e-06	-1.07808e-05	-5.86764e-06
					40.5017	-1.35459e-06	-1.92195e-06	-8.68181e-06	-1.10687e-05	-5.65399e-06
					40.5033	-1.18839e-06	-1.90991e-06	-9.02995e-06	-1.1342e-05	-5.41176e-06
					40.505	-8.39715e-07	-1.92648e-06	-9.29188e-06	-1.16153e-05	-5.14179e-06
					40.5067	-3.67183e-07	-1.98676e-06	-9.48641e-06	-1.18643e-05	-4.82748e-06
					40.5083	1.63338e-07	-2.04052e-06	-9.60805e-06	-1.20738e-05	-4.47482e-06
					40.51	6.63814e-07	-2.03609e-06	-9.69288e-06	-1.21921e-05	-4.07435e-06
					40.5117	1.06851e-06	-1.97837e-06	-9.78281e-06	-1.22384e-05	-3.67126e-06
					40.5133	1.33248e-06	-1.86353e-06	-9.93935e-06	-1.22439e-05	-3.25133e-06
					40.515	1.45867e-06	-1.6725e-06	-1.01314e-05	-1.22371e-05	-2.81777e-06
					40.5167	1.47361e-06	-1.41258e-06	-1.03656e-05	-1.22443e-05	-2.38236e-06
					40.5183	1.4044e-06	-1.16814e-06	-1.05915e-05	-1.22734e-05	-1.94875e-06
					40.52	1.26942e-06	-9.65115e-07	-1.07896e-05	-1.23012e-05	-1.46311e-06
					40.5217	1.11389e-06	-8.15388e-07	-1.09352e-05	-1.23123e-05	-9.58492e-07
					40.5233	9.35809e-07	-6.99453e-07	-1.10552e-05	-1.22888e-05	-4.48408e-07
					40.525	7.18425e-07	-6.49225e-07	-1.11573e-05	-1.22412e-05	2.87184e-08
					40.5267	4.9795e-07	-6.18698e-07	-1.12384e-05	-1.21732e-05	4.06493e-07
					40.5283	2.79836e-07	-6.42263e-07	-1.1288e-05	-1.2095e-05	6.52838e-07
					40.53	3.6035e-08	-6.83736e-07	-1.13115e-05	-1.20024e-05	7.96116e-07
					40.5317	-1.98822e-07	-7.78708e-07	-1.12954e-05	-1.19199e-05	8.24042e-07
					40.5333	-4.03876e-07	-8.75074e-07	-1.12112e-05	-1.18375e-05	7.64188e-07
					40.535	-5.94751e-07	-9.80846e-07	-1.10928e-05	-1.17701e-05	6.8937e-07
					40.5367	-7.49619e-07	-1.02582e-06	-1.09636e-05	-1.17042e-05	6.02112e-07
					40.5383	-8.31551e-07	-1.05428e-06	-1.08185e-05	-1.16483e-05	5.09007e-07
					40.54	-8.79736e-07	-1.05186e-06	-1.06713e-05	-1.15742e-05	4.5952e-07
					40.5417	-9.1892e-07	-1.07763e-06	-1.05828e-05	-1.14662e-05	5.02973e-07
					40.5433	-9.46144e-07	-1.06299e-06	-1.0556e-05	-1.12936e-05	6.06443e-07
					40.545	-9.78335e-07	-1.04737e-06	-1.05676e-05	-1.10599e-05	7.92043e-07
					40.5467	-1.03131e-06	-1.02054e-06	-1.06388e-05	-1.07528e-05	1.01218e-06
					40.5483	-1.07241e-06	-9.83005e-07	-1.07859e-05	-1.03626e-05	1.22618e-06
					40.55	-1.06222e-06	-9.20678e-07	-1.09711e-05	-9.91555e-06	1.37497e-06
					40.5517	-1.04531e-06	-9.7225e-07	-1.11974e-05	-9.47187e-06	1.46756e-06
					40.5533	-1.03099e-06	-1.11302e-06	-1.14967e-05	-9.05414e-06	1.51219e-06
					40.555	-1.02122e-06	-1.28739e-06	-1.18168e-05	-8.66167e-06	1.57029e-06
					40.5567	-1.02901e-06	-1.47486e-06	-1.21019e-05	-8.34711e-06	1.69143e-06
					40.5583	-1.08508e-06	-1.64333e-06	-1.23497e-05	-8.12578e-06	1.89074e-06
					40.56	-1.11529e-06	-1.6915e-06	-1.25352e-05	-7.9577e-06	2.17362e-06
					40.5617	-1.11645e-06	-1.62547e-06	-1.26069e-05	-7.81434e-06	2.49079e-06
					40.5633	-1.0842e-06	-1.49284e-06	-1.26118e-05	-7.72515e-06	2.79738e-06
					40.565	-1.02992e-06	-1.30191e-06	-1.25627e-05	-7.67186e-06	3.0476e-06
					40.5667	-9.376e-07	-1.05538e-06	-1.24726e-05	-7.61051e-06	3.23117e-06
					40.5683	-8.58189e-07	-7.51247e-07	-1.2342e-05	-7.5408e-06	3.35142e-06
					40.57	-7.58317e-07	-4.09219e-07	-1.22117e-05	-7.47862e-06	3.43178e-06
					40.5717	-6.63265e-07	-4.53917e-08	-1.20671e-05	-7.37437e-06	3.48182e-06
					40.5733	-5.34964e-07	3.04443e-07	-1.1937e-05	-7.19501e-06	3.5042e-06
					40.575	-4.09252e-07	6.4517e-07	-1.18288e-05	-6.96358e-06	3.52911e-06
					40.5767	-2.67661e-07	9.21098e-07	-1.17653e-05	-6.70408e-06	3.5357e-06
					40.5783	-1.294e-07	1.16063e-06	-1.1773e-05	-6.43687e-06	3.53139e-06
					40.58	3.10521e-08	1.36026e-06	-1.18826e-05	-6.23682e-06	3.54261e-06
					40.5817	1.53734e-07	1.52589e-06	-1.21092e-05	-6.12884e-06	3.58944e-06
					40.5833	3.03755e-07	1.57552e-06	-1.24454e-05	-6.11339e-06	3.66143e-06
					40.585	4.64347e-07	1.54305e-06	-1.28905e-05	-6.18356e-06	3.79008e-06
					40.5867	6.29248e-07	1.40268e-06	-1.33979e-05	-6.30831e-06	3.9837e-06
					40.5883	7.61789e-07	1.21491e-06	-1.39373e-05	-6.42701e-06	4.2204e-06
					40.59	8.95921e-07	1.02154e-06	-1.44626e-05	-6.55927e-06	4.45683e-06
					40.5917	9.53003e-07	9.57167e-07	-1.4948e-05	-6.69913e-06	4.67612e-06
					40.5933	9.18844e-07	1.0396e-06	-1.53448e-05	-6.82119e-06	4.87774e-06
					40.595	7.65266e-07	1.25553e-06	-1.56507e-05	-6.93335e-06	5.0669e-06
					40.5967	5.54477e-07	1.54296e-06	-1.58252e-05	-7.03822e-06	5.26494e-06
					40.5983	2.89698e-07	1.91199e-06	-1.58989e-05	-7.11367e-06	5.51857e-06
					40.6	0	2.26502e-06	-1.58394e-05	-7.16234e-06	5.83361e-06
					40.6017	-9.91464e-08	2.55205e-06	-1.57171e-05	-7.1826e-06	6.17459e-06
					40.6033	-1.51654e-07	2.81518e-06	-1.55324e-05	-7.16516e-06	6.50111e-06
					40.605	-1.94461e-07	3.08141e-06	-1.5347e-05	-7.11272e-06	6.77857e-06
					40.6067	-2.35147e-07	3.28464e-06	-1.51471e-05	-6.99718e-06	7.00396e-06
					40.6083	-2.21835e-07	3.40927e-06	-1.50029e-05	-6.79754e-06	7.19083e-06
					40.61	-1.76031e-07	3.4825e-06	-1.48669e-05	-6.5362e-06	7.37301e-06
					40.6117	-1.24238e-07	3.45593e-06	-1.47706e-05	-6.19947e-06	7.58475e-06
					40.6133	-9.07957e-08	3.33966e-06	-1.46829e-05	-5.78792e-06	7.85441e-06
					40.615	-9.13421e-08	3.19469e-06	-1.46071e-05	-5.34358e-06	8.14494e-06
					40.6167	-1.88239e-07	3.07731e-06	-1.45214e-05	-4.93385e-06	8.45315e-06
					40.6183	-3.49646e-07	2.95835e-06	-1.44343e-05	-4.5552e-06	8.72936e-06
					40.62	-5.58413e-07	2.86208e-06	-1.43109e-05	-4.25477e-06	8.94773e-06
					40.6217	-7.72149e-07	2.7901e-06	-1.42039e-05	-4.03813e-06	9.07718e-06
					40.6233	-9.82957e-07	2.70574e-06	-1.41078e-05	-3.89049e-06	9.16436e-06
					40.625	-1.18707e-06	2.60777e-06	-1.40387e-05	-3.69855e-06	9.19312e-06
					40.6267	-1.4156e-06	2.56059e-06	-1.40176e-05	-3.43941e-06	9.17563e-06
					40.6283	-1.68461e-06	2.59103e-06	-1.40629e-05	-3.09407e-06	9.12974e-06
					40.63	-1.99924e-06	2.63316e-06	-1.40964e-05	-2.67493e-06	9.06249e-06
					40.6317	-2.3266e-06	2.66768e-06	-1.41255e-05	-2.17179e-06	8.95175e-06
					40.6333	-2.63394e-06	2.68932e-06	-1.41223e-05	-1.69729e-06	8.85519e-06
					40.635	-2.8879e-06	2.67515e-06	-1.40713e-05	-1.27903e-06	8.85325e-06
					40.6367	-3.0724e-06	2.57197e-06	-1.39714e-05	-9.05097e-07	8.95991e-06
					40.6383	-3.18658e-06	2.41841e-06	-1.3878e-05	-5.64874e-07	9.21386e-06
					40.64	-3.22659e-06	2.26223e-06	-1.37726e-05	-2.79807e-07	9.62206e-06
					40.6417	-3.21654e-06	2.08016e-06	-1.37036e-05	0	1.00936e-05
					40.6433	-3.17486e-06	1.8803e-06	-1.36888e-05	1.59769e-07	1.05498e-05
					40.645	-3.11429e-06	1.70332e-06	-1.37575e-05	3.19803e-07	1.0987e-05
					40.6467	-3.04607e-06	1.56945e-06	-1.38887e-05	4.64597e-07	1.13525e-05
					40.6483	-3.01431e-06	1.50139e-06	-1.41692e-05	6.10927e-07	1.1616e-05
					40.65	-3.01596e-06	1.50941e-06	-1.45224e-05	7.37541e-07	1.18052e-05
					40.6517	-3.07402e-06	1.50824e-06	-1.496e-05	8.61055e-07	1.19162e-05
					40.6533	-3.16554e-06	1.49168e-06	-1.54303e-05	9.57314e-07	1.19155e-05
					40.655	-3.29105e-06	1.4699e-06	-1.59197e-05	1.03552e-06	1.18351e-05
					40.6567	-3.43297e-06	1.36683e-06	-1.63308e-05	1.08553e-06	1.16964e-05
					40.6583	-3.5893e-06	1.18197e-06	-1.6684e-05	1.12023e-06	1.15611e-05
					40.66	-3.70893e-06	1.03879e-06	-1.69288e-05	1.12798e-06	1.14796e-05
					40.6617	-3.80215e-06	9.00621e-07	-1.70996e-05	1.10939e-06	1.14933e-05
					40.6633	-3.86851e-06	7.42255e-07	-1.72251e-05	1.05063e-06	1.16147e-05
					40.665	-3.91689e-06	5.94383e-07	-1.73089e-05	9.57273e-07	1.18426e-05
					40.6667	-3.91051e-06	4.6441e-07	-1.73605e-05	8.29487e-07	1.21158e-05
					40.6683	-3.88175e-06	2.93945e-07	-1.73939e-05	6.77776e-07	1.23877e-05
					40.67	-3.84332e-06	1.27172e-07	-1.73748e-05	5.17811e-07	1.26251e-05
					40.6717	-3.77686e-06	0	-1.72807e-05	3.93935e-07	1.27916e-05
					40.6733	-3.63075e-06	3.58078e-07	-1.7141e-05	2.86014e-07	1.29027e-05
					40.675	-3.44255e-06	7.06089e-07	-1.69869e-05	2.22008e-07	1.29448e-05
					40.6767	-3.1492e-06	1.0165e-06	-1.68134e-05	1.95122e-07	1.29378e-05
					40.6783	-2.75659e-06	1.27328e-06	-1.66213e-05	1.92971e-07	1.2899e-05
					40.68	-2.28496e-06	1.40249e-06	-1.63932e-05	1.81645e-07	1.28354e-05
					40.6817	-1.80523e-06	1.4432e-06	-1.61267e-05	1.7652e-07	1.27287e-05
					40.6833	-1.33787e-06	1.44868e-06	-1.5798e-05	1.17769e-07	1.26056e-05
					40.685	-9.92951e-07	1.45079e-06	-1.54401e-05	3.74294e-09	1.24809e-05
					40.6867	-7.29758e-07	1.4638e-06	-1.50855e-05	-1.71483e-07	1.23634e-05
					40.6883	-5.01786e-07	1.55808e-06	-1.47687e-05	-3.84834e-07	1.22206e-05
					40.69	-2.31363e-07	1.72149e-06	-1.44974e-05	-6.1776e-07	1.20476e-05
					40.6917	1.29871e-07	1.9496e-06	-1.42601e-05	-8.23685e-07	1.18275e-05
					40.6933	6.57543e-07	2.24348e-06	-1.40301e-05	-9.90536e-07	1.15237e-05
					40.695	1.33008e-06	2.57049e-06	-1.38081e-05	-1.11716e-06	1.11211e-05
					40.6967	2.08423e-06	2.8991e-06	-1.35811e-05	-1.23409e-06	1.07063e-05
					40.6983	2.8188e-06	3.19108e-06	-1.33178e-05	-1.36144e-06	1.03033e-05
					40.7	3.46606e-06	3.42269e-06	-1.30433e-05	-1.51866e-06	9.95381e-06
					40.7017	3.94299e-06	3.571e-06	-1.27467e-05	-1.73079e-06	9.71569e-06
					40.7033	4.23834e-06	3.63318e-06	-1.23737e-05	-1.96844e-06	9.62774e-06
					40.705	4.36056e-06	3.60569e-06	-1.19446e-05	-2.20117e-06	9.63838e-06
					40.7067	4.38308e-06	3.5395e-06	-1.14882e-05	-2.39109e-06	9.72411e-06
					40.7083	4.36462e-06	3.41928e-06	-1.09691e-05	-2.50844e-06	9.85811e-06
					40.71	4.3678e-06	3.24319e-06	-1.04146e-05	-2.52237e-06	9.97464e-06
					40.7117	4.42415e-06	3.0264e-06	-9.9114e-06	-2.4601e-06	1.00296e-05
					40.7133	4.55926e-06	2.78098e-06	-9.45954e-06	-2.32175e-06	1.00436e-05
					40.715	4.72797e-06	2.48299e-06	-9.06637e-06	-2.14937e-06	1.00521e-05
					40.7167	4.93085e-06	2.1996e-06	-8.7605e-06	-1.9797e-06	1.00743e-05
					40.7183	5.1997e-06	1.95298e-06	-8.55264e-06	-1.80565e-06	1.01299e-05
					40.72	5.51775e-06	1.75449e-06	-8.37558e-06	-1.61947e-06	1.02195e-05
					40.7217	5.8376e-06	1.6071e-06	-8.21621e-06	-1.4565e-06	1.03274e-05
					40.7233	6.1945e-06	1.47778e-06	-8.06835e-06	-1.32605e-06	1.04212e-05
					40.725	6.57647e-06	1.32089e-06	-7.92618e-06	-1.22688e-06	1.0485e-05
					40.7267	6.92777e-06	1.17661e-06	-7.76991e-06	-1.2014e-06	1.05681e-05
					40.7283	7.21831e-06	1.05378e-06	-7.63215e-06	-1.26675e-06	1.06604e-05
					40.73	7.52301e-06	9.69095e-07	-7.49568e-06	-1.39938e-06	1.07524e-05
					40.7317	7.84725e-06	9.65806e-07	-7.33601e-06	-1.57841e-06	1.08459e-05
					40.7333	8.19891e-06	1.05148e-06	-7.15145e-06	-1.77346e-06	1.09639e-05
					40.735	8.60225e-06	1.1749e-06	-6.92108e-06	-1.95068e-06	1.10188e-05
					40.7367	9.05257e-06	1.35701e-06	-6.61651e-06	-2.06101e-06	1.1052e-05
					40.7383	9.53129e-06	1.52098e-06	-6.25135e-06	-2.08726e-06	1.10696e-05
					40.74	1.00277e-05	1.6468e-06	-5.84858e-06	-2.03509e-06	1.10976e-05
					40.7417	1.05114e-05	1.73821e-06	-5.40732e-06	-1.91121e-06	1.10887e-05
					40.7433	1.09739e-05	1.78778e-06	-4.99036e-06	-1.70926e-06	1.11235e-05
					40.745	1.14586e-05	1.7143e-06	-4.62719e-06	-1.48999e-06	1.11594e-05
					40.7467	1.19358e-05	1.61141e-06	-4.30752e-06	-1.29401e-06	1.12136e-05
					40.7483	1.2397e-05	1.50419e-06	-4.01376e-06	-1.11756e-06	1.12734e-05
					40.75	1.28905e-05	1.362e-06	-3.75309e-06	-1.00429e-06	1.13616e-05
					40.7517	1.34382e-05	1.20141e-06	-3.47412e-06	-9.77816e-07	1.14331e-05
					40.7533	1.40004e-05	1.07009e-06	-3.17006e-06	-1.01277e-06	1.15107e-05
					40.755	1.45556e-05	9.28797e-07	-2.85059e-06	-1.10649e-06	1.16018e-05
					40.7567	1.51522e-05	7.42808e-07	-2.53832e-06	-1.22872e-06	1.16846e-05
					40.7583	1.57377e-05	5.59486e-07	-2.22506e-06	-1.34317e-06	1.17612e-05
					40.76	1.63204e-05	3.83198e-07	-1.89719e-06	-1.4401e-06	1.18053e-05
					40.7617	1.69843e-05	2.12009e-07	-1.57822e-06	-1.50782e-06	1.18052e-05
					40.7633	1.77922e-05	5.76868e-08	-1.30406e-06	-1.49767e-06	1.17255e-05
					40.765	1.86619e-05	-4.51019e-08	-1.0833e-06	-1.4547e-06	1.15717e-05
					40.7667	1.95975e-05	-1.08291e-07	-9.01027e-07	-1.37202e-06	1.13396e-05
					40.7683	2.05376e-05	-1.06313e-07	-7.83467e-07	-1.26437e-06	1.10682e-05
					40.77	2.13924e-05	-2.95014e-08	-6.73498e-07	-1.1661e-06	1.07842e-05
					40.7717	2.21567e-05	9.871e-08	-5.07729e-07	-1.11103e-06	1.05051e-05
					40.7733	2.28843e-05	2.83388e-07	-2.73169e-07	-1.10738e-06	1.02246e-05
					40.775	2.36309e-05	5.26299e-07	0	-1.1697e-06	9.95071e-06
					40.7767	2.44674e-05	7.8431e-07	9.23455e-08	-1.27163e-06	9.66141e-06
					40.7783	2.54757e-05	1.04759e-06	1.91037e-07	-1.35218e-06	9.33681e-06
					40.78	2.66437e-05	1.3258e-06	2.66682e-07	-1.39031e-06	8.96516e-06
					40.7817	2.7967e-05	1.60161e-06	3.32928e-07	-1.31193e-06	8.55977e-06
					40.7833	2.93865e-05	1.83499e-06	3.85619e-07	-1.11968e-06	8.10875e-06
					40.785	3.0886e-05	2.0481e-06	3.99265e-07	-8.29208e-07	7.65254e-06
					40.7867	3.23745e-05	2.22631e-06	3.7911e-07	-5.06134e-07	7.17865e-06
					40.7883	3.38348e-05	2.36859e-06	3.15202e-07	-1.98785e-07	6.71201e-06
					40.79	3.52097e-05	2.416e-06	1.98147e-07	1.48895e-08	6.27382e-06
					40.7917	3.65682e-05	2.38741e-06	5.26928e-08	1.63964e-07	5.89581e-06
					40.7933	3.78956e-05	2.26269e-06	-1.15616e-07	2.44613e-07	5.57796e-06
					40.795	3.92317e-05	2.0507e-06	-2.8727e-07	3.00587e-07	5.35678e-06
					40.7967	4.06358e-05	1.75981e-06	-4.52525e-07	3.80761e-07	5.22564e-06
					40.7983	4.22255e-05	1.48739e-06	-6.08433e-07	4.9771e-07	5.14769e-06
					40.8	4.3966e-05	1.2629e-06	-7.52488e-07	6.09484e-07	5.11594e-06
					40.8017	4.58456e-05	1.10981e-06	-8.71442e-07	7.24059e-07	5.12484e-06
					40.8033	4.78168e-05	1.03529e-06	-9.81551e-07	8.53308e-07	5.14248e-06
					40.805	4.97848e-05	1.0527e-06	-1.09511e-06	9.44482e-07	5.15163e-06
					40.8067	5.16319e-05	1.11961e-06	-1.19066e-06	9.91556e-07	5.17682e-06
					40.8083	5.32883e-05	1.24829e-06	-1.26807e-06	1.00211e-06	5.17488e-06
					40.81	5.47648e-05	1.425e-06	-1.29332e-06	9.70579e-07	5.11559e-06
					40.8117	5.61299e-05	1.63521e-06	-1.27578e-06	8.51853e-07	5.00616e-06
					40.8133	5.74241e-05	1.83279e-06	-1.18969e-06	7.09503e-07	4.86722e-06
					40.815	5.86907e-05	2.0019e-06	-1.07564e-06	5.49577e-07	4.69657e-06
					40.8167	5.9979e-05	2.05151e-06	-9.49895e-07	3.57451e-07	4.53988e-06
					40.8183	6.13166e-05	2.00299e-06	-8.56204e-07	1.264e-07	4.42066e-06
					40.82	6.27314e-05	1.8568e-06	-7.96658e-07	-1.34026e-07	4.35495e-06
					40.8217	6.42285e-05	1.67011e-06	-8.18613e-07	-4.54152e-07	4.30817e-06
					40.8233	6.58354e-05	1.44039e-06	-9.19421e-07	-7.81202e-07	4.25135e-06
					40.825	6.75966e-05	1.2219e-06	-1.08518e-06	-1.06603e-06	4.12766e-06
					40.8267	6.9434e-05	9.74415e-07	-1.30453e-06	-1.27745e-06	3.94327e-06
					40.8283	7.12385e-05	7.19193e-07	-1.53554e-06	-1.40031e-06	3.7051e-06
					40.83	7.29988e-05	4.45205e-07	-1.73249e-06	-1.41113e-06	3.45012e-06
					40.8317	7.4686e-05	2.12316e-07	-1.87895e-06	-1.34816e-06	3.22267e-06
					40.8333	7.62602e-05	4.83938e-08	-1.98666e-06	-1.21751e-06	3.08288e-06
					40.835	7.78115e-05	-2.29487e-09	-2.06791e-06	-1.05513e-06	2.98641e-06
					40.8367	7.94079e-05	7.54165e-08	-2.14737e-06	-8.84259e-07	2.88237e-06
					40.8383	8.10663e-05	2.59694e-07	-2.20787e-06	-7.2461e-07	2.78327e-06
					40.84	8.27908e-05	5.33906e-07	-2.21853e-06	-5.96736e-07	2.65186e-06
					40.8417	8.45791e-05	9.07217e-07	-2.16808e-06	-5.58462e-07	2.45676e-06
					40.8433	8.63695e-05	1.38189e-06	-2.04899e-06	-5.61813e-07	2.25227e-06
					40.845	8.81285e-05	1.91711e-06	-1.87575e-06	-5.88439e-07	2.05608e-06
					40.8467	8.98462e-05	2.50782e-06	-1.6917e-06	-6.59364e-07	1.83096e-06
					40.8483	9.15129e-05	3.133e-06	-1.60131e-06	-7.34315e-07	1.62559e-06
					40.85	9.31636e-05	3.72421e-06	-1.63406e-06	-7.49041e-07	1.43851e-06
					40.8517	9.48355e-05	4.21343e-06	-1.80052e-06	-7.63067e-07	1.29132e-06
					40.8533	9.65465e-05	4.28296e-06	-2.06843e-06	-7.73218e-07	1.22067e-06
					40.855	9.83062e-05	4.29094e-06	-2.45548e-06	-7.42544e-07	1.24477e-06
					40.8567	0.000100097	4.21943e-06	-2.85444e-06	-7.07269e-07	1.33971e-06
					40.8583	0.000101836	4.09055e-06	-3.24514e-06	-7.1742e-07	1.56062e-06
					40.86	0.000103506	3.94343e-06	-3.5787e-06	-7.56246e-07	1.82144e-06
					40.8617	0.000105119	3.81842e-06	-3.88505e-06	-8.30172e-07	2.0909e-06
					40.8633	0.000106646	3.72824e-06	-4.09106e-06	-9.77923e-07	2.37378e-06
					40.865	0.000108131	3.69963e-06	-4.21842e-06	-1.14735e-06	2.63463e-06
					40.8667	0.000109663	3.78451e-06	-4.25597e-06	-1.28117e-06	2.83392e-06
					40.8683	0.00011127	3.98714e-06	-4.24938e-06	-1.33563e-06	3.01623e-06
					40.87	0.000112915	4.27832e-06	-4.19403e-06	-1.31505e-06	3.1964e-06
					40.8717	0.000114616	4.622e-06	-4.14529e-06	-1.17018e-06	3.37411e-06
					40.8733	0.000116379	4.98933e-06	-4.1321e-06	-9.45828e-07	3.57912e-06
					40.875	0.000118132	5.34381e-06	-4.17915e-06	-6.96054e-07	3.79296e-06
					40.8767	0.000119829	5.6954e-06	-4.26901e-06	-4.8398e-07	4.00546e-06
					40.8783	0.000121476	6.02912e-06	-4.37751e-06	-3.0063e-07	4.19499e-06
					40.88	0.000123071	6.3547e-06	-4.48707e-06	-1.99356e-07	4.31509e-06
					40.8817	0.00012458	6.67969e-06	-4.56462e-06	-1.67182e-07	4.36725e-06
					40.8833	0.000126038	7.01321e-06	-4.57123e-06	-1.79833e-07	4.35592e-06
					40.885	0.000127452	7.2812e-06	-4.52199e-06	-2.21259e-07	4.27959e-06
					40.8867	0.00012886	7.52288e-06	-4.41724e-06	-3.06485e-07	4.1661e-06
					40.8883	0.000130277	7.7411e-06	-4.27525e-06	-4.14136e-07	4.05414e-06
					40.89	0.000131703	7.92639e-06	-4.1307e-06	-5.77761e-07	3.93456e-06
					40.8917	0.000133138	8.07487e-06	-3.98046e-06	-8.14687e-07	3.82894e-06
					40.8933	0.000134628	8.237e-06	-3.78137e-06	-1.07464e-06	3.7633e-06
					40.895	0.000136169	8.36198e-06	-3.59862e-06	-1.33896e-06	3.7345e-06
					40.8967	0.000137754	8.45576e-06	-3.42528e-06	-1.58669e-06	3.78111e-06
					40.8983	0.000139393	8.60259e-06	-3.24378e-06	-1.76624e-06	3.91824e-06
					40.9	0.000141068	8.79607e-06	-3.11494e-06	-1.83257e-06	4.13841e-06
					40.9017	0.000142753	9.05936e-06	-3.09079e-06	-1.81859e-06	4.42136e-06
					40.9033	0.000144438	9.44388e-06	-3.1252e-06	-1.73044e-06	4.72341e-06
					40.905	0.000146113	9.96356e-06	-3.19776e-06	-1.58957e-06	4.97821e-06
					40.9067	0.000147801	1.0517e-05	-3.32261e-06	-1.41419e-06	5.18834e-06
					40.9083	0.000149534	1.1139e-05	-3.48042e-06	-1.22235e-06	5.36012e-06
					40.91	0.000151272	1.17576e-05	-3.66507e-06	-1.03487e-06	5.52172e-06
					40.9117	0.000152967	1.23803e-05	-3.85843e-06	-8.16897e-07	5.70934e-06
					40.9133	0.000154622	1.3018e-05	-4.07834e-06	-5.66148e-07	5.93478e-06
					40.915	0.000156208	1.37417e-05	-4.32779e-06	-2.80774e-07	6.15831e-06
					40.9167	0.000157665	1.44831e-05	-4.59325e-06	0	6.36202e-06
					40.9183	0.000159067	1.53073e-05	-4.85876e-06	2.72e-07	6.50309e-06
					40.92	0.000160457	1.61578e-05	-5.13781e-06	4.89249e-07	6.60182e-06
					40.9217	0.000161838	1.69643e-05	-5.43876e-06	6.46197e-07	6.70631e-06
					40.9233	0.000163196	1.76919e-05	-5.71967e-06	7.75698e-07	6.85819e-06
					40.925	0.000164595	1.83859e-05	-5.96783e-06	9.14346e-07	7.05047e-06
					40.9267	0.000165989	1.90155e-05	-6.19488e-06	1.12679e-06	7.25984e-06
					40.9283	0.00016741	1.95851e-05	-6.41559e-06	1.4133e-06	7.42878e-06
					40.93	0.000168876	2.01441e-05	-6.62524e-06	1.78974e-06	7.49318e-06
					40.9317	0.000170417	2.06817e-05	-6.8611e-06	2.19779e-06	7.42449e-06
					40.9333	0.000172022	2.12052e-05	-7.15291e-06	2.63419e-06	7.24053e-06
					40.935	0.000173705	2.17404e-05	-7.48426e-06	3.03794e-06	7.02793e-06
					40.9367	0.000175406	2.23067e-05	-7.82232e-06	3.37149e-06	6.81585e-06
					40.9383	0.000177102	2.29228e-05	-8.12593e-06	3.62119e-06	6.65723e-06
					40.94	0.000178767	2.36032e-05	-8.39508e-06	3.79394e-06	6.57474e-06
					40.9417	0.000180391	2.43359e-05	-8.58373e-06	3.88139e-06	6.58812e-06
					40.9433	0.000181936	2.51008e-05	-8.69784e-06	3.91049e-06	6.65588e-06
					40.945	0.000183413	2.5928e-05	-8.7895e-06	3.96094e-06	6.791e-06
					40.9467	0.000184814	2.67841e-05	-8.91675e-06	4.04118e-06	6.94914e-06
					40.9483	0.000186118	2.76868e-05	-9.04996e-06	4.15208e-06	7.1397e-06
					40.95	0.000187318	2.86093e-05	-9.21862e-06	4.29873e-06	7.34358e-06
					40.9517	0.000188437	2.95627e-05	-9.41247e-06	4.48448e-06	7.55772e-06
					40.9533	0.0001895	3.05006e-05	-9.56448e-06	4.66818e-06	7.75146e-06
					40.955	0.000190541	3.14297e-05	-9.62653e-06	4.84803e-06	7.9319e-06
					40.9567	0.00019163	3.23242e-05	-9.61469e-06	5.03378e-06	8.07163e-06
					40.9583	0.000192761	3.32054e-05	-9.5142e-06	5.18838e-06	8.17152e-06
					40.96	0.000193902	3.40467e-05	-9.31775e-06	5.28673e-06	8.22314e-06
					40.9617	0.000195019	3.48616e-05	-9.0662e-06	5.32828e-06	8.26766e-06
					40.9633	0.000196096	3.56588e-05	-8.81811e-06	5.30118e-06	8.34686e-06
					40.965	0.000197075	3.64382e-05	-8.57957e-06	5.22443e-06	8.45084e-06
					40.9667	0.000197998	3.72185e-05	-8.38482e-06	5.14577e-06	8.5399e-06
					40.9683	0.00019893	3.80368e-05	-8.27193e-06	5.04347e-06	8.62493e-06
					40.97	0.000199914	3.89053e-05	-8.24129e-06	4.92312e-06	8.65381e-06
					40.9717	0.000200945	3.9821e-05	-8.25164e-06	4.78537e-06	8.56113e-06
					40.9733	0.00020205	4.07978e-05	-8.30685e-06	4.64037e-06	8.38095e-06
					40.975	0.000203207	4.18013e-05	-8.3818e-06	4.49462e-06	8.17297e-06
					40.9767	0.000204361	4.28317e-05	-8.47096e-06	4.41017e-06	7.9399e-06
					40.9783	0.000205485	4.3874e-05	-8.56497e-06	4.40817e-06	7.74224e-06
					40.98	0.000206557	4.48813e-05	-8.65432e-06	4.51342e-06	7.68097e-06
					40.9817	0.000207557	4.58645e-05	-8.72828e-06	4.68647e-06	7.76026e-06
					40.9833	0.000208467	4.68683e-05	-8.76728e-06	4.89707e-06	7.95089e-06
					40.985	0.000209286	4.78586e-05	-8.72114e-06	5.12461e-06	8.24832e-06
					40.9867	0.000210007	4.88791e-05	-8.58889e-06	5.30846e-06	8.6184e-06
					40.9883	0.000210688	5.00254e-05	-8.4009e-06	5.43226e-06	8.95449e-06
					40.99	0.00021136	5.1247e-05	-8.16656e-06	5.52111e-06	9.22808e-06
					40.9917	0.000212066	5.25298e-05	-7.93321e-06	5.58766e-06	9.45492e-06
					40.9933	0.000212882	5.39141e-05	-7.77662e-06	5.61726e-06	9.60646e-06
					40.995	0.000213834	5.52905e-05	-7.72777e-06	5.67761e-06	9.71597e-06
					40.9967	0.000214883	5.65807e-05	-7.77763e-06	5.76286e-06	9.86078e-06
					40.9983	0.00021597	5.78413e-05	-7.92654e-06	5.85516e-06	1.0015e-05
					41	0.000217037	5.90428e-05	-8.12479e-06	5.94461e-06	1.01112e-05
					41.0017	0.00021801	6.0152e-05	-8.32845e-06	6.06346e-06	1.02153e-05
					41.0033	0.000218845	6.13049e-05	-8.46615e-06	6.18236e-06	1.02658e-05
					41.005	0.000219529	6.25486e-05	-8.50631e-06	6.3033e-06	1.02036e-05
					41.0067	0.000220095	6.38503e-05	-8.43576e-06	6.42475e-06	1.01111e-05
					41.0083	0.000220554	6.52318e-05	-8.29757e-06	6.55105e-06	1.01095e-05
					41.01	0.000220905	6.66865e-05	-8.06923e-06	6.639e-06	1.01779e-05
					41.0117	0.00022119	6.81332e-05	-7.80968e-06	6.66255e-06	1.03741e-05
					41.0133	0.000221415	6.95277e-05	-7.55079e-06	6.62735e-06	1.0754e-05
					41.015	0.000221591	7.09184e-05	-7.29584e-06	6.526e-06	1.12649e-05
					41.0167	0.000221721	7.22891e-05	-7.0349e-06	6.36955e-06	1.18397e-05
					41.0183	0.000221811	7.36326e-05	-6.79131e-06	6.17745e-06	1.24269e-05
					41.02	0.000221836	7.49383e-05	-6.55706e-06	5.9956e-06	1.29738e-05
					41.0217	0.00022182	7.6229e-05	-6.33552e-06	5.83965e-06	1.34134e-05
					41.0233	0.000221757	7.74175e-05	-6.14682e-06	5.76125e-06	1.3719e-05
					41.025	0.000221677	7.85042e-05	-5.99118e-06	5.75479e-06	1.38674e-05
					41.0267	0.000221585	7.95229e-05	-5.90673e-06	5.84714e-06	1.38941e-05
					41.0283	0.000221431	8.05294e-05	-5.88224e-06	6.00394e-06	1.38387e-05
					41.03	0.000221307	8.15191e-05	-5.8894e-06	6.22359e-06	1.37618e-05
					41.0317	0.000221181	8.25548e-05	-5.89395e-06	6.46824e-06	1.3709e-05
					41.0333	0.00022104	8.36733e-05	-5.86906e-06	6.73864e-06	1.37213e-05
					41.035	0.000220918	8.4867e-05	-5.75551e-06	7.00169e-06	1.37891e-05
					41.0367	0.000220768	8.60556e-05	-5.56737e-06	7.29184e-06	1.39026e-05
					41.0383	0.000220574	8.72732e-05	-5.31328e-06	7.56094e-06	1.40503e-05
					41.04	0.00022037	8.85079e-05	-5.00253e-06	7.81579e-06	1.42494e-05
					41.0417	0.000220161	8.97155e-05	-4.68119e-06	8.02213e-06	1.44941e-05
					41.0433	0.000219919	9.08811e-05	-4.38209e-06	8.17784e-06	1.48044e-05
					41.045	0.000219687	9.20637e-05	-4.10365e-06	8.27118e-06	1.51745e-05
					41.0467	0.000219473	9.32124e-05	-3.8592e-06	8.34523e-06	1.55826e-05
					41.0483	0.00021928	9.4352e-05	-3.66011e-06	8.36253e-06	1.59383e-05
					41.05	0.000219107	9.55146e-05	-3.47317e-06	8.37078e-06	1.62409e-05
					41.0517	0.000218933	9.67283e-05	-3.27962e-06	8.38183e-06	1.64876e-05
					41.0533	0.00021873	9.79888e-05	-3.08253e-06	8.37853e-06	1.6676e-05
					41.055	0.000218471	9.93455e-05	-2.90358e-06	8.36318e-06	1.68276e-05
					41.0567	0.000218124	0.000100764	-2.75414e-06	8.42713e-06	1.70275e-05
					41.0583	0.000217644	0.000102222	-2.62435e-06	8.54103e-06	1.7243e-05
					41.06	0.000217048	0.00010372	-2.5281e-06	8.68368e-06	1.74758e-05
					41.0617	0.00021628	0.000105258	-2.43086e-06	8.85732e-06	1.77339e-05
					41.0633	0.000215353	0.000106795	-2.27866e-06	8.99092e-06	1.79944e-05
					41.065	0.000214332	0.000108309	-2.04082e-06	8.99807e-06	1.82231e-05
					41.0667	0.000213268	0.000109781	-1.72627e-06	8.92532e-06	1.84575e-05
					41.0683	0.000212181	0.000111135	-1.33598e-06	8.76572e-06	1.86926e-05
					41.07	0.000211175	0.000112361	-8.92437e-07	8.52867e-06	1.89074e-05
					41.0717	0.000210266	0.000113458	-4.36891e-07	8.29532e-06	1.91121e-05
					41.0733	0.000209417	0.000114453	0	8.08042e-06	1.92703e-05
					41.075	0.00020865	0.000115368	4.41232e-07	7.81377e-06	1.93551e-05
					41.0767	0.000207932	0.000116266	8.76665e-07	7.54162e-06	1.93486e-05
					41.0783	0.000207264	0.00011714	1.3045e-06	7.29372e-06	1.92687e-05
					41.08	0.000206681	0.000118022	1.74393e-06	7.06667e-06	1.91376e-05
					41.0817	0.000206164	0.000118913	2.19487e-06	6.87261e-06	1.90508e-05
					41.0833	0.000205704	0.000119853	2.6446e-06	6.74881e-06	1.90199e-05
					41.085	0.000205311	0.000120808	3.05784e-06	6.69716e-06	1.90352e-05
					41.0867	0.000204928	0.000121808	3.41347e-06	6.69411e-06	1.9078e-05
					41.0883	0.000204487	0.000122822	3.70151e-06	6.70241e-06	1.9124e-05
					41.09	0.000203988	0.000123878	3.93054e-06	6.74026e-06	1.91017e-05
					41.0917	0.000203357	0.000124932	4.10087e-06	6.79431e-06	1.90174e-05
					41.0933	0.000202605	0.000126041	4.25691e-06	6.81901e-06	1.88977e-05
					41.095	0.000201757	0.00012716	4.43724e-06	6.76466e-06	1.87769e-05
					41.0967	0.00020086	0.000128297	4.64897e-06	6.64131e-06	1.86389e-05
					41.0983	0.000199923	0.000129402	4.90031e-06	6.42291e-06	1.85213e-05
					41.1	0.000199007	0.00013048	5.18994e-06	6.13115e-06	1.84122e-05
					41.1017	0.000198112	0.00013151	5.52337e-06	5.7874e-06	1.83154e-05
					41.1033	0.000197217	0.00013254	5.90821e-06	5.444e-06	1.82238e-05
					41.105	0.000196275	0.00013359	6.34944e-06	5.11105e-06	1.81774e-05
					41.1067	0.000195298	0.000134685	6.85807e-06	4.8076e-06	1.81458e-05
					41.1083	0.000194286	0.000135802	7.46791e-06	4.5194e-06	1.81441e-05
					41.11	0.00019319	0.00013692	8.15154e-06	4.22625e-06	1.81698e-05
					41.1117	0.000192005	0.000137999	8.85188e-06	3.9128e-06	1.81878e-05
					41.1133	0.000190748	0.000139016	9.57801e-06	3.6032e-06	1.8167e-05
					41.115	0.000189396	0.000139976	1.02916e-05	3.25655e-06	1.81232e-05
					41.1167	0.000187967	0.000140893	1.09267e-05	2.8595e-06	1.80407e-05
					41.1183	0.000186511	0.000141769	1.14722e-05	2.448e-06	1.79249e-05
					41.12	0.000185096	0.000142627	1.19563e-05	2.04764e-06	1.78182e-05
					41.1217	0.000183727	0.000143439	1.23505e-05	1.60399e-06	1.77636e-05
					41.1233	0.00018241	0.000144173	1.26743e-05	1.17539e-06	1.77573e-05
					41.125	0.000181078	0.000144834	1.29757e-05	7.98142e-07	1.77989e-05
					41.1267	0.000179712	0.000145423	1.32394e-05	4.5929e-07	1.78868e-05
					41.1283	0.000178213	0.000145924	1.34543e-05	1.21591e-07	1.79895e-05
					41.13	0.000176587	0.000146384	1.36364e-05	-1.77961e-07	1.80599e-05
					41.1317	0.00017485	0.000146832	1.37822e-05	-4.37012e-07	1.80918e-05
					41.1333	0.000173054	0.000147306	1.3904e-05	-6.76012e-07	1.8103e-05
					41.135	0.000171203	0.000147819	1.40872e-05	-8.98863e-07	1.80559e-05
					41.1367	0.000169359	0.000148442	1.43571e-05	-1.09221e-06	1.79387e-05
					41.1383	0.000167527	0.00014919	1.47474e-05	-1.26271e-06	1.7755e-05
					41.14	0.000165722	0.000150078	1.52883e-05	-1.46177e-06	1.75208e-05
					41.1417	0.000163967	0.000151046	1.59643e-05	-1.68242e-06	1.72316e-05
					41.1433	0.000162298	0.00015209	1.67233e-05	-1.93632e-06	1.69309e-05
					41.145	0.000160725	0.000153107	1.75623e-05	-2.18887e-06	1.66666e-05
					41.1467	0.000159266	0.00015403	1.84143e-05	-2.41692e-06	1.64674e-05
					41.1483	0.000157912	0.00015484	1.92223e-05	-2.58522e-06	1.6317e-05
					41.15	0.000156659	0.000155597	1.99912e-05	-2.70137e-06	1.62222e-05
					41.1517	0.000155462	0.000156279	2.06867e-05	-2.75152e-06	1.61541e-05
					41.1533	0.000154288	0.000156929	2.12768e-05	-2.75072e-06	1.60583e-05
					41.155	0.000153098	0.000157601	2.17842e-05	-2.71857e-06	1.59202e-05
					41.1567	0.000151872	0.000158279	2.22629e-05	-2.67753e-06	1.57589e-05
					41.1583	0.000150564	0.000158912	2.26816e-05	-2.60353e-06	1.55524e-05
					41.16	0.000149178	0.000159524	2.30987e-05	-2.50328e-06	1.53139e-05
					41.1617	0.00014773	0.00016013	2.35638e-05	-2.42603e-06	1.50843e-05
					41.1633	0.000146239	0.000160724	2.4095e-05	-2.41463e-06	1.48437e-05
					41.165	0.000144725	0.000161348	2.46625e-05	-2.45638e-06	1.45727e-05
					41.1667	0.000143227	0.000161995	2.53099e-05	-2.61833e-06	1.42769e-05
					41.1683	0.000141782	0.000162639	2.59787e-05	-2.88313e-06	1.39694e-05
					41.17	0.000140387	0.000163259	2.66253e-05	-3.19668e-06	1.36415e-05
					41.1717	0.000139027	0.00016384	2.72335e-05	-3.46973e-06	1.33159e-05
					41.1733	0.000137665	0.000164383	2.78186e-05	-3.70173e-06	1.30055e-05
					41.175	0.000136276	0.000164898	2.83589e-05	-3.81488e-06	1.27091e-05
					41.1767	0.000134821	0.000165424	2.89063e-05	-3.83054e-06	1.23919e-05
					41.1783	0.000133327	0.000165976	2.94956e-05	-3.77344e-06	1.20315e-05
					41.18	0.000131834	0.000166537	3.0133e-05	-3.74619e-06	1.16302e-05
					41.1817	0.000130396	0.000167059	3.08167e-05	-3.75084e-06	1.12018e-05
					41.1833	0.000129027	0.000167523	3.15543e-05	-3.79664e-06	1.07529e-05
					41.185	0.00012774	0.000167925	3.2329e-05	-3.83809e-06	1.03351e-05
					41.1867	0.000126495	0.00016829	3.31205e-05	-3.83994e-06	1.0003e-05
					41.1883	0.000125237	0.000168651	3.3935e-05	-3.70104e-06	9.7573e-06
					41.19	0.000123911	0.000169027	3.47602e-05	-3.42129e-06	9.55343e-06
					41.1917	0.000122477	0.000169489	3.55878e-05	-3.03154e-06	9.41446e-06
					41.1933	0.000120921	0.000170064	3.64362e-05	-2.59214e-06	9.30101e-06
					41.195	0.000119251	0.000170712	3.73095e-05	-2.15089e-06	9.14913e-06
					41.1967	0.000117503	0.000171398	3.82161e-05	-1.77265e-06	8.94722e-06
					41.1983	0.000115726	0.000172125	3.919e-05	-1.43015e-06	8.72677e-06
					41.2	0.000113985	0.000172822	4.02343e-05	-1.1209e-06	8.43727e-06
					41.2017	0.000112337	0.000173433	4.12939e-05	-7.96649e-07	8.09661e-06
					41.2033	0.000110771	0.000173935	4.24001e-05	-4.33849e-07	7.75307e-06
					41.205	0.000109302	0.000174341	4.35014e-05	0	7.407e-06
					41.2067	0.000107921	0.000174681	4.45791e-05	3.00233e-07	7.07929e-06
					41.2083	0.000106591	0.000174984	4.5627e-05	6.54483e-07	6.84104e-06
					41.21	0.000105269	0.000175273	4.66735e-05	1.03582e-06	6.69281e-06
					41.2117	0.000103983	0.000175603	4.76877e-05	1.42835e-06	6.62532e-06
					41.2133	0.000102674	0.00017602	4.87287e-05	1.792e-06	6.59773e-06
					41.215	0.000101316	0.000176458	4.97955e-05	2.13423e-06	6.56671e-06
					41.2167	9.9892e-05	0.000176937	5.09222e-05	2.42376e-06	6.46473e-06
					41.2183	9.83655e-05	0.000177471	5.21239e-05	2.66661e-06	6.28359e-06
					41.22	9.67266e-05	0.000178023	5.33844e-05	2.88375e-06	6.00652e-06
					41.2217	9.5002e-05	0.000178536	5.47078e-05	3.14388e-06	5.72715e-06
					41.2233	9.32132e-05	0.000179063	5.60918e-05	3.45743e-06	5.47805e-06
					41.225	9.1399e-05	0.000179562	5.74864e-05	3.82586e-06	5.29025e-06
					41.2267	8.96046e-05	0.000179989	5.88591e-05	4.2374e-06	5.17476e-06
					41.2283	8.78368e-05	0.000180377	6.02143e-05	4.70225e-06	5.13138e-06
					41.23	8.61291e-05	0.00018077	6.15555e-05	5.15488e-06	5.13253e-06
					41.2317	8.44775e-05	0.000181161	6.28617e-05	5.59911e-06	5.15283e-06
					41.2333	8.2864e-05	0.000181542	6.41435e-05	6.01976e-06	5.19407e-06
					41.235	8.1281e-05	0.000181967	6.5431e-05	6.431e-06	5.27859e-06
					41.2367	7.97509e-05	0.000182377	6.67467e-05	6.80433e-06	5.42732e-06
					41.2383	7.82474e-05	0.000182762	6.80436e-05	7.16958e-06	5.58534e-06
					41.24	7.67911e-05	0.000183132	6.93414e-05	7.52731e-06	5.77081e-06
					41.2417	7.53937e-05	0.000183523	7.06594e-05	7.94964e-06	5.96955e-06
					41.2433	7.40415e-05	0.000183889	7.19657e-05	8.41559e-06	6.14221e-06
					41.245	7.26373e-05	0.000184251	7.32543e-05	8.92433e-06	6.25379e-06
					41.2467	7.11502e-05	0.000184593	7.4531e-05	9.47426e-06	6.35744e-06
					41.2483	6.95671e-05	0.000184897	7.57818e-05	1.00572e-05	6.44858e-06
					41.25	6.78621e-05	0.000185141	7.70105e-05	1.06398e-05	6.55698e-06
					41.2517	6.60707e-05	0.00018539	7.8259e-05	1.12638e-05	6.67581e-06
					41.2533	6.43223e-05	0.000185649	7.95012e-05	1.19663e-05	6.86908e-06
					41.255	6.26876e-05	0.000185954	8.07615e-05	1.27156e-05	7.14227e-06
					41.2567	6.11786e-05	0.000186319	8.20521e-05	1.352e-05	7.46922e-06
					41.2583	5.98291e-05	0.000186793	8.33345e-05	1.43442e-05	7.77912e-06
					41.26	5.86268e-05	0.000187344	8.45688e-05	1.51633e-05	8.05503e-06
					41.2617	5.74803e-05	0.000187953	8.57736e-05	1.59012e-05	8.21522e-06
					41.2633	5.63409e-05	0.000188599	8.6936e-05	1.65778e-05	8.19739e-06
					41.265	5.51929e-05	0.000189279	8.80388e-05	1.71805e-05	8.02483e-06
					41.2667	5.40134e-05	0.000189922	8.91396e-05	1.77267e-05	7.74988e-06
					41.2683	5.27631e-05	0.000190522	9.02904e-05	1.82145e-05	7.40485e-06
					41.27	5.14609e-05	0.000191094	9.15122e-05	1.87152e-05	6.99762e-06
					41.2717	5.01183e-05	0.000191581	9.28193e-05	1.92496e-05	6.56158e-06
					41.2733	4.87268e-05	0.000191949	9.42731e-05	1.98058e-05	6.10231e-06
					41.275	4.72753e-05	0.000192252	9.58217e-05	2.03827e-05	5.63021e-06
					41.2767	4.58387e-05	0.000192491	9.74181e-05	2.09712e-05	5.14369e-06
					41.2783	4.44625e-05	0.000192703	9.9034e-05	2.15421e-05	4.70731e-06
					41.28	4.31591e-05	0.000192954	0.00010067	2.20948e-05	4.33088e-06
					41.2817	4.19459e-05	0.000193239	0.000102271	2.26647e-05	3.98288e-06
					41.2833	4.08623e-05	0.000193528	0.000103833	2.32664e-05	3.67015e-06
					41.285	3.98503e-05	0.000193825	0.000105326	2.3924e-05	3.4294e-06
					41.2867	3.88598e-05	0.000194085	0.000106764	2.46552e-05	3.21719e-06
					41.2883	3.78872e-05	0.000194321	0.000108127	2.54456e-05	3.00702e-06
					41.29	3.69245e-05	0.000194576	0.000109409	2.62885e-05	2.84534e-06
					41.2917	3.59759e-05	0.000194832	0.000110644	2.71974e-05	2.69384e-06
					41.2933	3.50569e-05	0.000195105	0.000111902	2.81699e-05	2.49797e-06
					41.295	3.41903e-05	0.000195388	0.000113217	2.92129e-05	2.26889e-06
					41.2967	3.34065e-05	0.000195626	0.000114601	3.03133e-05	2.07711e-06
					41.2983	3.27065e-05	0.000195812	0.000116102	3.14603e-05	1.91471e-06
					41.3	3.20436e-05	0.000196004	0.00011771	3.26241e-05	1.83147e-06
					41.3017	3.14095e-05	0.000196193	0.000119382	3.37759e-05	1.86295e-06
					41.3033	3.08028e-05	0.000196395	0.000121036	3.48789e-05	2.01572e-06
					41.305	3.01391e-05	0.000196643	0.000122677	3.59445e-05	2.23491e-06
					41.3067	2.94201e-05	0.000196924	0.000124258	3.69668e-05	2.50631e-06
					41.3083	2.86912e-05	0.000197177	0.000125773	3.79437e-05	2.79234e-06
					41.31	2.79876e-05	0.000197403	0.000127214	3.88852e-05	3.06228e-06
					41.3117	2.72829e-05	0.000197605	0.000128637	3.98206e-05	3.30142e-06
					41.3133	2.66597e-05	0.000197763	0.000130033	4.07509e-05	3.49811e-06
					41.315	2.61076e-05	0.000197881	0.000131404	4.16835e-05	3.65869e-06
					41.3167	2.55712e-05	0.000198023	0.000132744	4.26224e-05	3.78809e-06
					41.3183	2.50078e-05	0.00019815	0.0001341	4.35923e-05	3.89408e-06
					41.32	2.44355e-05	0.000198252	0.000135465	4.45566e-05	3.96598e-06
[truncated: 3,413 more rows]

## Sheet: Fig.2
						Induction time(h)	Cell surface hydrophobicity(%)-1	Cell surface hydrophobicity(%)-2	Cell surface hydrophobicity(%)-3	Average value (%)	error bar									0.01
						0	0.053	0.062	0.043	0.053	0.01									4.3
						24	38.5	41.5	46.9	42.3	4.3									3.57
						48	66.3	62.1	69.2	65.9	3.57									5.15
						72	80.32	90.3	83.1	84.6	5.15									4.46
						96	89.7	98.5	92.8	93.7	4.46
	(c) Measurement result of the cell surface hydrophobicity. n=3 independent experiments. Data are presented as mean values +/- SD.
						Cell type	Contact angle(°)
						Control	85
						Codisplay	73
						Display	37
						GS115	29
	(e) Measurement result of WCA.

## Sheet: Fig.3
					Temperature(℃)	Turnover rate(×10^-5sec-1)_PETase	error bar	Turnover rate(×10^-5sec-1)_Codisplay	error bar
					20	0.26886	0.03968	76.1177	10.4561
					30	6.52921	0.17508	2146.58	59.3743
					40	13.2211	0.45369	4272.97	149.515
					50	5.36673	0.28463	1735.56	10.0461
					pH	Turnover rate(×10^-5sec-1)_PETase	error bar	Turnover rate(×10^-5sec-1)_Codisplay	error bar
					2	0	0	0	0
					3	0	0	9.96864	0.19268
					4	0	0	196.739	16.7024
					5	0	0	239.916	3.10266
					6	0	0	330.823	33.0495
					7	0.48852	0.01361	913.563	54.194
					8	1.25104	0.13305	1268.44	104.247
					9	6.52921	0.17508	2146.58	59.3743
					10	1.89872	0.00772	1184.08	70.1857
					Protein concentration(nM)	Turnover rate(×10^-5sec-1)_Codisplay	error bar	Turnover rate(×10^-5sec-1)_PETase	error bar
					0.13037	2148.28	41.5496
					0.26074	2134.34	37.8593
					1.3037	2146.5	59.3722
					2.60741	705.769	21.6769
					7.82222	86.236	7.12767
					13.037	13.6704	0.64238
					18.2519	0	0
					18.5185			6.43927	0.46606
					37.037			6.52165	0.17466
					185.185			6.55885	0.09547
					370.37			6.52923	0.17508
					740.741			0.91399	0.05313
					1481.48			0.22546	0.00847
					2592.59			0.06813	0.009
					3703.7			0	0
	Fig. 3. Optimization of the degradation system and visualization of hcPET film degradation. (a) Effect of temperature, (b) pH and (c) protein concentration on PET hydrolysis. n=3 independent experiments. Data are presented as mean values +/- SD.
						1-Turnover rate(×10-5sec-1)	2-Turnover rate(×10-5sec-1)	3-Turnover rate(×10-5sec-1)	Average value	error bar
					Codisplay	2145.6	2087.3	2205.8	2146.2	59.25
					PETase	6.55	6.35	6.7	6.53	0.175
	(d) Comparison of the turnover rate of the codisplay cells and purified PETase under the optimal conditions using PET as a substrate. n=3 independent experiments. Data are presented as mean values +/- SD.
						1-Flim thickness (μm)	2-Flim thickness (μm)	3-Flim thickness (μm)	Average value	error bar
					Control	178.4	175.9	171.9	175.4	3.28
					PETase	177.9	173.2	174.6	175.2	2.41
					Codisplay	170.2	167.1	173.1	170.1	3
	(g) Measurement result of the cross-section of the commercial hcPET film. Data are presented as mean values +/- SD. All the experiments are repeated three times independently with similar results obtained.
	(e) SEM image of commercial hcPET film before and after incubation with PETase and codisplay cells. (Scale bar: 5 μm).
										The part of red box was cropped for Fig. 3e as shown.

## Sheet: Fig.4
				Days	Relative turnover rate(%)_PETase	error bar	Relative turnover rate(%)_Co-display	error bar
				1	39.0714	1.79594	99.8179	0.45591
				2	29.981	1.58453	98.9621	3.43139
				3	20.8511	2.68507	97.5549	3.86565
				4	11.4506	0.88165	95.0634	5.33015
				5	0	0	96.972	2.37631
				6	0	0	97.9554	1.1283
				7	0	0	95.1525	3.12989
				Cycles	Relative turnover rate(%)	error bar
				1	100	2.766
				2	93.0656	3.04298
				3	85.3996	3.50716
				4	75.8898	2.06367
				5	68.1146	1.67717
				6	59.4479	3.0086
				7	52.4451	3.09392
				Chemical/Solvent conditions	Relative turnover rate(%)	Relative turnover rate(%)	Relative turnover rate(%)	average value	error bar
				Control	100	100	100	100	0
				Triton	98	93.8	99.8	97.2	3.07896
				Methanol	87.5	77.6	80.6	81.9	5.07642
				Ethanol	71.2	71.3	68.6	70.3667	1.5308
				Commercial PET bottles	Released MHET(nmoles)	Released MHET(nmoles)	Released MHET(nmoles)	average value	error bar
				Nestlé	984.3	918.2	996.4	966.3	42.0929
				Coca-Cola	955.2	977.8	910.6	947.867	34.1949
				Pepsi	824.3	933.6	875.3	877.733	54.6906
				Unknown	3.01	3.15	2.79	2.98333	0.181475
				Native PETase
				Time(d)	Total products(µmoles)_Native PETase	Total products(µmoles)_Native PETase	Total products(µmoles)_Native PETase	average value	error bar
				1	0.00049123	0.0004721	0.0004412	0.000468177	2.52447e-05
				2	0.00069256	0.00062151	0.00064156	0.000651877	3.66313e-05
				3	0.0007599	0.0007956	0.00082714	0.000794213	3.36414e-05
				4	0.00091153	0.00087545	0.00089119	0.000892723	1.80888e-05
				5	0.000945628	0.000947628	0.000945628	0.000946295	1.1547e-06
				6	0.000945628	0.000947628	0.000945628	0.000946295	0
				7	0.000945628	0.000947628	0.000945628	0.000946295	0
				8	0.000945628	0.000947628	0.000945628	0.000946295	0
				9	0.000945628	0.000947628	0.000945628	0.000946295	0
				10	0.000945628	0.000947628	0.000945628	0.000946295	0
				Display
				Time(d)	Total products(µmoles)_Native PETase	Total products(µmoles)_Native PETase	Total products(µmoles)_Native PETase	average value	error bar
				1	0.11208	0.12469	0.11462	0.11713	0.00666919
				2	0.19057	0.19378	0.17916	0.187837	0.00768371
				3	0.24468	0.23115	0.22742	0.234417	0.00908186
				4	0.28145	0.29015	0.25422	0.275273	0.0187445
				5	0.31256	0.32408	0.29982	0.312153	0.0121351
				6	0.36455	0.33179	0.35001	0.348783	0.0164144
				7	0.40128	0.38976	0.35808	0.38304	0.0223703
				8	0.44336	0.40428	0.39996	0.415867	0.0239077
				9	0.45123	0.41029	0.41018	0.4239	0.0236685
				10	0.45205	0.41699	0.42582	0.43162	0.0182354
				Codisplay
				Time(d)	Total products(µmoles)_Native PETase	Total products(µmoles)_Native PETase	Total products(µmoles)_Native PETase	average value	error bar
				1	1.0849	1.0028	1.0283	1.03867	0.0420203
				2	1.6921	1.5889	1.6012	1.6274	0.0563683
				3	2.1179	2.0115	1.9641	2.03117	0.0787635
				4	2.5126	2.4019	2.3345	2.41633	0.089923
				5	2.8797	2.6577	2.7792	2.7722	0.111165
				6	3.214	3.1018	2.9404	3.0854	0.137535
				7	3.5016	3.2147	3.3947	3.37033	0.144994
				8	3.6439	3.6102	3.5901	3.61473	0.027185
				9	3.8121	3.7139	3.7241	3.75003	0.0539927
				10	3.8017	3.7258	3.7915	3.773	0.0411933
				Time(d)	Relative degradation(%)_Native PETase	error bar	Relative degradation(%)_Display	error bar	Relative degradation(%)_Co-display	error bar
				0	0	0	0	0	0	0
				1	0.00138	7.46328e-05	0.33785	0.01893	2.99674	0.11358
				2	0.00193	0.000174329	0.54195	0.02235	4.69534	0.21221
				3	0.00234	0.000223453	0.67629	0.02691	5.86026	0.2241
				4	0.00263	0.000163479	0.7944	0.05401	6.97153	0.24303
				5	0.00279	0.00012996	0.90062	0.04169	7.99811	0.36951
				6	0.00279	0	1.00635	0.04619	8.90192	0.37479
				7	0.00279	0	1.10505	0.07492	9.72401	0.41423
				8	0.00279	0	1.19987	0.05853	10.4292	0.10394
				9	0.00279	0	1.223	0.05088	10.8195	0.18876
				10	0.00279	0	1.24524	0.04469	10.8853	0.09788
	Fig. 4. The stability and functionality of the codisplay system. (a) The thermostability of GS115/PETase-HFBI and purified PETase. (b) Effect of recycling times by P. pastoris GS115/PETase-HFBI. (c) Effect of chemical/solvent conditions on P. pastoris GS115/PETase-HFBI and GS115/PETase-GCW51. (d) Degradation of commercial PET bottles with the whole-cell biocatalyst. The first to third columns of …

## Sheet: Fig. S3
							The part of red box was cropped for Supplementary Fig. S3 as shown.
	Supplementary Fig. 3 Western blot analysis of GS115/PETase-HFBI. The experiment is repeated three times independently with similar results obtained. One representative is shown.

## Sheet: Fig.S4
						The part of red box was cropped for Supplementary Fig. S4a as shown.
							Ratio(100%)	Ratio(100%)	Ratio(100%)	average value	error bar
						Whole cell	97.301	105.733	97.001	100	4.96
						Cell wall	104.324	96.022	102.525	101	4.31
						Protoplast	2.443	3.143	3.143	2.9	0.41
						The part of red box was cropped for Supplementary Fig. S4c as shown.
							Ratio(100%)	Ratio(100%)	Ratio(100%)	average value	error bar
						Whole cell	93.023	103.534	103.532	100	6.12
						Cell wall	99.942	103.523	86.832	96.8	8.9
						Protoplast	1.002	1.443	1.386	1.28	0.23
	Supplementary Fig. 4 Western blot analysis of various components for P. pastoris GS115/PETase-HFBI and GS115/PETase-GCW51. (a) Western blot analysis of whole cell, cell wall and protoplast for GS115/PETase-HFBI. (Protein Marker, M221-10, GenStar, Beijing, China) (b) Measurement results of Western blot. (c) Western blot analysis of whole cell, cell wall and protoplast for GS115/PETase-GCW51. (d) M…

## Sheet: Fig. S5
						Concentration(μM)	Peak area	error bar
						0	0	0
						3	15.8277	0.103753
						10	51.5201	0.659322
						50	265.444	7.37801
						100	540.414	6.80861
						250	1263.2	73.6225
						500	2417.88	26.6458
						Concentration(μM)	Peak area	error bar
						0	0	0
						3	13.1659	0.579262
						10	46.5467	0.453821
						50	254.621	5.79828
						75	366.054	4.96926
						100	472.404	9.17096
						Concentration(μM)	Peak area	error bar
						0	0	0
						3	13.9201	0.213411
						10	53.8374	0.882225
						50	263.06	5.89762
						100	529.363	1.491
						250	1355.39	55.1275
						500	2653.51	67.3483
						The ratio between the liberated products
							TPA1	TPA2	TPA3	TPA_average value	error bar	MHET1	MHET2	MHET3	MHET_average value	error bar	BHET1	BHET2	BHET3	BHET_average value	error bar
						PETase	8.324	6.252	6.792	7.1229	1.023	87.383	91.634	92.532	90.5186	2.79382	1.917	2.499	2.652	2.35947	0.3846
						Display	8.031	9.948	7.306	8.4216	1.3597	85.643	91.839	88.281	88.5751	3.09519	2.846	3.342	2.908	3.00333	0.27365
	Supplementary Fig. 5 Standard curves of MHET (a) TPA (b) and BHET (c). (d) The ratio between the liberated products of displayed PETase and that of the native PETase.

## Sheet: Fig. S6
								The part of red box was cropped for Supplementary Fig. S6a as shown.
					Protein(ng)	Grayscale analysis	error bar
					300	4152969	172067
					200	2953464	194872
					50	574137	35279.1
					10	197677	9081.26
					0	0
														The part of red box was cropped for Supplementary Fig. S6c as shown.
	Supplementary Fig. 6 The normalized cell number to protein concentration for facilitate comparison. (a) The PETase-grayscale analysis about 10 ng, 50 ng, 200 ng and 300 ng by western blot. (b) The PETase-grayscale analysis standard curve. (c) PETase quantification was performed in 2×107 cells of P. pastoris GS115/PETase-HFBI and GS115/PETase-GCW51.

## Sheet: Fig.S7
						Time(h)	Total products(nM)	Total products(nM)	Total products(nM)	Total products(nM)_average value	error bar
						24	821.432	895.432	904.432	873	45.5357
						48	1894.36	1754.26	1776.04	1808.2	75.5629
						72	886.423	959.432	946.432	930.8	39.559
						96	549.423	608.423	575.432	577.9	30.1433
	Supplementary Fig. 7 The total products measurement for the codisplay degradation hcPET system at different induction time. n=3 independent experiments. Data are presented as mean values +/- SD.

## Sheet: Fig.S8
						Cell type	Total products(nM)	Total products(nM)	Total products(nM)	Total products(nM)_average value	error bar
						Codisplay	1894.36	1754.26	1776.04	1808.2	75.6
						Codisplay-PETase(S160A)	0	0	0	0	0
						Codisplay-ΔPETase	0	0	0	0	0
						Display-HFBI	0	0	0	0	0
						Cell type	Total products(nM)	Total products(nM)	Total products(nM)	Total products(nM)_average value	error bar
						Codisplay	1211.99	1282.1	1182.05	1225.38	51.347
						Codisplay-PETase(S160A)	0	0	0	0	0
						Codisplay-ΔPETase	0	0	0	0	0
						Display-HFBI	0	0	0	0	0
	Supplementary Fig. 8 The total products of hcPET (d) and lcPET (e) were degraded by GS115/PETase(S160A)-HFBI, GS115/ΔPETase-HFBI， GS115/HFBI-GCW61 and GS115/PETase-HFBI.

[truncated: 17 more sheets: Fig.S10, Fig.S11, Fig.S12, Fig.S13, Fig.S14, Fig.S15, Fig.S16, Fig.S17, Fig.S18, Fig.S19, Fig.S20, Fig.S21, Fig.S22, Fig.S23, Fig.S24, Fig.S25, Fis.S29]
